# Supplementary material for: Genome-Wide Gene Expression Profiling Revealed a Critical Role for GATA3 in the Maintenance of the Th2 Cell Identity
Source: PLoS One. 2013 Jun 18;8(6):e66468. doi: 10.1371/journal.pone.0066468 (PMC3688927; doi:10.1371/journal.pone.0066468)
Supplement: Table S1 — GATA3 binding, expression levels and histone acetylation states for all RefSeq genes. (XLS) [file pone.0066468.s007.xls]

## Sheet: Gene List
A	B	C	D	E	F	G	H	I	J
1	NM_010646	0	chr6	killer cell lectin-like receptor subfamily A,	0	0	0	0	0
2	NM_011271	0	chr14	pancreatic ribonuclease	0	0	0	1	0
4	NM_001100444	0	chrX	hypothetical protein LOC546272	0	0	0	0	0
5	NM_011246	0	chr2	RAS guanyl releasing protein 1	1	0	0	0	1
6	NM_019797	0	chr9	thyroid hormone receptor interactor 4	0	0	0	0	0
7	NM_009817	0	chr13	calpastatin	0	0	0	0	0
8	NM_024166	0	chr5	coiled-coil-helix-coiled-coil-helix domain	0	0	0	0	0
9	NM_011259	1	chr6	regenerating islet-derived 3 alpha	0	0	0	1	0
10	NM_078479	0	chr3	mitochondrial ribosomal protein S21	0	0	0	0	0
11	NM_001002927	0	chr4	preproenkephalin 1	0	0	0	1	1
12	NM_197992	1	chr6	polycomb group ring finger 1	0	0	0	0	0
13	NM_198093	1	chr13	engulfment and cell motility 1 isoform 2	0	0	0	0	0
14	NM_133648	1	chr2	solute carrier family 12, member 6 isoform 1	0	0	0	1	1
15	NM_030259	0	chr5	Rab interacting lysosomal protein-like 2	0	0	0	0	-1
16	NM_175386	1	chr3	lipoma HMGIC fusion partner	0	1	0	0	1
17	NM_008239	1	chr13	forkhead box Q1	0	0	0	-1	0
18	NM_028562	0	chr9	hypothetical protein LOC73532	0	0	0	1	0
19	NM_198113	0	chr19	slingshot homolog 3	0	0	0	0	0
20	NM_025339	1	chr9	transmembrane protein 42	0	0	0	0	0
21	NM_028334	1	chr10	nucleoporin 37	0	0	0	-1	0
22	NM_175484	0	chr9	coronin, actin binding protein, 2B	0	0	0	0	0
23	NM_001098168	1	chr12	development and differentiation enhancing factor	1	0	0	0	0
24	NM_175558	1	chr7	zinc finger protein 446	0	0	0	-1	0
25	NM_011307	0	chr13	ubiquitin interaction motif containing 1	0	0	0	0	0
26	NM_153555	1	chr1	H326	0	0	0	0	0
27	NM_175091	0	chr8	tankyrase, TRF1-interacting ankyrin-related	0	0	0	0	0
28	NM_019695	1	chr8	par-6 (partitioning defective 6,) homolog alpha	0	0	0	0	0
29	NM_009187	0	chr17	cytochrome c oxidase subunit VIIa polypeptide	0	0	0	0	0
30	NM_008132	0	chr1	glutamine repeat protein 1	0	0	0	0	0
31	NM_030565	1	chr5	cDNA sequence BC004044	0	0	0	1	0
32	NM_147088	0	chr7	olfactory receptor 569	0	0	0	0	0
33	NM_176971	0	chrX	RAB9B, member RAS oncogene family	0	0	0	-1	0
34	NM_011991	0	chr11	COP9 (constitutive photomorphogenic), subunit 3	0	0	0	0	0
35	NM_176928	0	chr16	bromodomain and WD repeat domain containing 1	0	0	0	1	0
36	NM_001111292	0	chr2	cytoplasmic activation/proliferation-associated	0	0	0	0	0
37	NM_175258	1	chr11	Rap guanine nucleotide exchange factor (GEF) 6	0	0	0	0	0
38	NM_001105058	1	chr7	vomeronasal receptor Vmn2r61	0	0	0	-1	0
39	NM_145935	1	chr19	glycine-N-acyltransferase	0	0	0	1	0
40	NM_145226	0	chr5	2'-5' oligoadenylate synthetase 3	0	0	0	0	0
41	NM_146955	0	chr7	olfactory receptor 60	0	0	0	0	0
42	NM_011885	0	chr7	mitochondrial ribosomal protein S12	0	0	0	0	0
43	NM_207703	0	chr4	olfactory receptor 1335	0	0	0	0	0
44	NM_146077	1	chr17	tripartite motif-containing 31	0	0	0	1	0
45	NM_011506	1	chr14	succinate-Coenzyme A ligase, ADP-forming, beta	0	1	0	0	0
46	NM_172658	0	chr1	solute carrier organic anion transporter family,	0	0	0	1	0
47	NM_010010	1	chr12	cytochrome P450, family 46, subfamily a,	0	0	0	1	0
48	NM_177806	1	chr12	PRP39 pre-mRNA processing factor 39 homolog	1	0	0	0	0
49	NM_010450	0	chr6	homeobox A11	0	0	0	0	0
50	NM_008270	1	chr11	homeo box B9	0	0	0	-1	0
51	NM_009487	1	chr14	vomeronasal 2, receptor 89 isoform 2	0	0	0	0	0
52	NM_021387	1	chr7	V-set and transmembrane domain containing 2B	0	0	0	0	0
53	NM_021516	1	chr12	MAP/microtubule affinity-regulating kinase 3	0	0	0	0	0
54	NM_020296	0	chr2	RNA binding motif, single stranded interacting	1	0	0	0	1
55	NM_025383	0	chr4	NECAP endocytosis associated 2	0	0	0	0	0
56	NM_001083918	1	chr4	hypothetical protein LOC666532	0	0	0	1	0
57	NM_146993	0	chr16	olfactory receptor 176	0	0	0	0	0
58	NM_029963	1	chr2	mitochondrial ribosomal protein S5	0	0	0	0	0
59	NM_144815	0	chr6	cat eye syndrome chromosome region, candidate 5	0	0	0	0	0
60	NM_147048	1	chr7	olfactory receptor 652	0	0	0	1	0
61	NM_027288	1	chr3	mannosidase, beta A, lysosomal	0	0	0	0	0
62	NM_009565	0	chr3	zinc finger and BTB domain containing 7B	0	0	0	-1	0
63	NM_080433	0	chr14	Fez family zinc finger 2	0	0	0	0	0
64	NM_011379	0	chr19	signal-induced proliferation associated gene 1	0	0	0	0	0
65	NM_054050	1	chr2	Rap guanine nucleotide exchange factor (GEF) 1	0	0	0	0	0
66	NM_207279	1	chr5	phosphatidylinositol-specific phospholipase C, X	0	0	0	0	-1
67	NM_011100	0	chr3	protein kinase, cAMP dependent, catalytic, beta	0	1	0	0	0
68	NM_001100466	1	chr4	skint 8	0	0	0	0	0
69	NM_011821	1	chr14	glypican 6 isoform 2	0	0	0	0	0
70	NM_001002786	1	chr17	hypothetical protein LOC442827	0	0	0	0	0
71	NM_031877	1	chr10	WASP family 1	0	0	0	0	0
72	NM_028082	0	chr10	CCR4-NOT transcription complex, subunit 2	0	0	0	0	0
73	NM_001081193	0	chr10	LEM domain containing 3	0	0	0	0	0
74	NM_144863	1	chr18	WD repeat domain 36 isoform 3	0	0	0	0	0
75	NM_007798	1	chr14	cathepsin B preproprotein	0	0	0	0	0
76	NM_031871	0	chr11	D11lgp1	0	0	0	0	0
77	NM_008504	1	chr10	granzyme M	0	0	0	0	0
78	NM_133226	0	chr9	PDZ domain containing 3	0	0	0	0	0
79	NM_177337	1	chr14	ADP-ribosylation factor-like 11	0	0	0	0	0
80	NM_010206	1	chr8	fibroblast growth factor receptor 1 isoform 1	0	0	0	0	0
81	NM_009689	1	chr11	baculoviral IAP repeat-containing 5 isoform 1	0	0	0	0	0
82	NM_010164	0	chr1	eyes absent 1	0	0	0	0	0
83	NM_010137	1	chr17	endothelial PAS domain protein 1	1	-1	-1	1	1
84	NM_053072	1	chr10	FYVE, RhoGEF and PH domain containing 6	0	0	0	0	-1
85	NM_178758	1	chr7	acyl-CoA synthetase medium-chain family member	0	0	0	1	0
86	NM_027109	0	chrX	deoxyribonuclease 1-like 1	0	0	0	0	0
87	NM_001083317	1	chr18	solute carrier family 35, member A4	0	0	0	0	0
88	NM_025291	0	chr18	steroid receptor RNA activator 1	0	0	0	0	0
89	NM_183142	1	chr8	asparagine-linked glycosylation 11 homolog	0	0	0	0	0
90	NM_145154	0	chr9	angiopoietin-like 6	0	0	0	1	1
91	NM_033370	0	chr7	coatomer protein complex, subunit beta 1	1	0	0	0	0
92	NM_009670	1	chr10	ankyrin 3, epithelial isoform g	0	0	0	0	0
93	NM_008945	0	chr3	proteasome beta 4 subunit	0	0	0	1	0
94	NM_173430	0	chr7	fukutin related protein	0	0	0	0	0
95	NM_001038619	0	chr1	dynamin 3	0	0	0	0	0
96	NM_198410	1	chr3	progestin and adipoQ receptor family member VI	0	0	0	0	0
97	NM_001076554	1	chr2	spectrin alpha 2	0	0	0	0	0
98	NM_028806	1	chr2	phosphatase and actin regulator 3 isoform 1	0	0	0	0	0
99	NM_009388	1	chr14	transketolase	0	0	0	0	0
100	NM_010210	0	chr14	fragile histidine triad	1	0	0	0	0
101	NM_021559	0	chr18	zinc finger protein 191	0	0	0	1	0
102	NM_001081409	1	chr15	PHD finger protein 20-like 1	1	0	0	0	0
103	NM_029920	1	chr5	hypothetical protein LOC77521 isoform b	0	0	0	0	0
104	NM_001001449	0	chrUn_random	hypothetical protein LOC380878	0	0	0	0	0
105	NM_009514	1	chr10	pre-B lymphocyte gene 3	0	0	0	0	0
106	NM_013820	0	chr6	hexokinase 2	0	0	0	0	0
107	NM_173870	0	chr1	mannoside acetylglucosaminyltransferase 4,	0	0	0	0	0
108	NM_199306	0	chr4	WD and tetratricopeptide repeats 1	0	0	0	0	0
109	NM_026346	0	chr15	F-box protein 32	0	0	0	0	0
110	NM_009844	0	chr7	CD19 antigen	0	0	0	0	0
111	NM_001102580	0	chr7	vomeronasal 2, receptor 76	0	0	0	1	0
112	NM_026132	0	chr4	thioredoxin domain containing 8	0	0	0	1	0
113	NM_173412	1	chr9	cysteine-rich perinuclear theca 4	0	0	0	0	0
114	NM_026560	0	chr4	cell division cycle associated 8	0	0	0	0	0
115	NM_022033	0	chr4	3-oxoacid CoA transferase 2A	0	0	0	1	0
116	NM_007516	0	chr5	heterogeneous nuclear ribonucleoprotein D	0	0	0	0	0
117	NM_001025571	1	chr3	SH2 domain protein 2A isoform 2	0	0	0	0	0
118	NM_001008785	1	chr6	T-cell activation kelch repeat protein isoform	0	0	0	0	0
119	NM_019750	1	chr9	N-acetyltransferase 6	0	0	0	0	0
120	NM_009084	1	chr1	ribosomal protein L37a	0	0	0	0	0
121	NM_177152	1	chr10	leucine-rich repeats and immunoglobulin-like	0	0	0	-1	0
122	NM_007636	0	chr10	chaperonin subunit 2 (beta)	1	0	0	0	0
123	NM_001081663	0	chr17	butyrophilin-like 7	0	0	0	0	0
124	NM_011414	0	chr2	secretory leukocyte peptidase inhibitor	0	0	-1	0	0
125	NM_030180	0	chr14	ubiquitin specific protease 54	1	0	0	0	0
126	NM_153540	0	chr9	glycosyltransferase	0	1	0	0	0
127	NM_175643	1	chr11	a disintegrin-like and metalloprotease	0	0	0	0	0
128	NM_172674	1	chr2	PHD finger protein 20	0	0	0	0	0
129	NM_008376	1	chr6	GTPase, IMAP family member 1	0	0	0	0	0
130	NM_146432	0	chr14	olfactory receptor 1512	0	0	0	0	0
131	NM_008743	1	chr17	nth (endonuclease III)-like 1	0	0	0	0	0
132	NM_030058	1	chr2	serine protease inhibitor, Kunitz type 4	0	0	0	0	0
133	NM_178652	1	chr17	suppressor of Ty 3 homolog	0	0	0	0	0
134	NM_010385	0	chr17	H2-K region expressed gene 2	0	0	0	-1	0
135	NM_145614	0	chr9	dihydrolipoamide S-acetyltransferase (E2	0	0	0	0	0
136	NM_029436	1	chr16	kelch-like 24	0	0	1	0	-1
137	NM_001042564	0	chr6	tumor necrosis factor receptor superfamily,	0	0	0	0	0
138	NM_010838	1	chr11	microtubule-associated protein tau isoform b	0	0	0	0	0
139	NM_007608	0	chr8	carbonic anhydrase 5a, mitochondrial	0	0	0	0	0
140	NM_008700	0	chr17	NK2 transcription factor related, locus 5	0	0	0	-1	0
141	NM_146895	1	chr2	olfactory receptor 1201	0	0	0	-	0
142	NM_001038990	0	chrX	iduronate 2-sulfatase isoform b	0	0	0	0	1
143	NM_007969	1	chr11	extracellular proteinase inhibitor	0	0	0	0	0
144	NM_001042542	1	chrX	A-kinase anchor protein 4 isoform b	0	0	0	1	0
145	NM_001081214	1	chr19	peroxisome proliferative activated receptor,	0	0	0	0	0
146	NM_144878	0	chr1	flavin containing monooxygenase 4	0	0	0	0	0
147	NM_146819	1	chr13	olfactory receptor 466	0	0	0	0	0
148	NM_001033389	1	chr2	far upstream element (FUSE) binding protein 3	0	0	0	0	0
149	NM_145136	0	chr11	myocardin isoform A	0	0	0	-1	0
150	NM_007385	0	chr7	apolipoprotein C-IV	0	0	0	-1	0
151	NM_013783	1	chr4	membrane metallo-endopeptidase-like 1	0	0	0	0	0
152	NM_001105190	1	chr7	vomeronasal receptor Vmn2r79	0	0	0	1	0
153	NM_028712	1	chr3	RAP2B, member of RAS oncogene family	0	0	1	0	0
154	NM_199055	0	chr18	carbohydrate (N-acetylgalactosamine 4-0)	0	0	0	0	-1
155	NM_175628	1	chr6	alpha-2-macroglobulin precursor	0	0	0	-1	0
156	NM_009716	1	chr15	activating transcription factor 4	0	0	0	0	0
157	NM_010652	0	chr6	killer cell lectin-like receptor subfamily C,	0	0	0	-1	-1
158	NM_001099331	1	chr2	hypothetical protein LOC100043899	0	0	0	-1	0
159	NM_023290	1	chr6	makorin, ring finger protein, 2	0	0	0	0	0
160	NM_028376	1	chr12	profilin family, member 4	0	0	0	-1	0
161	NM_001032727	0	chr15	Golgi-localized syntaphilin-related protein	0	0	0	0	0
163	NM_001085503	0	chr4	arylacetamide deacetylase-like 3	0	0	0	1	0
164	NM_009394	0	chr2	fast skeletal muscle troponin C	0	0	0	0	0
165	NM_001034851	1	chr15	hypothetical protein LOC66270 isoform 1	0	0	0	0	0
166	NM_134195	1	chr17	vomeronasal 1 receptor, E6	0	0	0	1	0
167	NM_001042565	0	chr11	WD repeat and SOCS box-containing 1 isoform 2	0	0	0	0	0
168	NM_013912	0	chrX	apelin	0	0	0	1	0
169	NM_001025351	1	chr8	beta-defensin 53	0	0	0	-1	0
170	NM_172795	0	chr11	sterile alpha and HEAT/Armadillo motif	0	0	0	0	0
171	NM_008095	1	chr5	glioblastoma amplified	0	0	0	0	0
172	NM_172381	0	chr4	hypothetical protein LOC230249	0	0	0	0	0
173	NM_001002272	0	chrX	trophinin isoform 1	0	0	0	0	0
174	NM_001008423	0	chr12	hypothetical protein LOC380768	0	0	0	1	0
175	NM_172749	1	chr7	zinc finger protein 646	0	0	0	0	0
176	NM_147779	1	chr6	surfactant associated protein B	0	0	0	0	0
177	NM_172204	0	chr2	NADPH oxidase activator 1	0	0	0	-1	0
178	NM_008440	0	chr1	kinesin family member 1A isoform a	0	0	0	0	0
179	NM_026721	0	chr2	solute carrier family 39 (metal ion	0	0	0	0	0
180	NM_173426	1	chr4	hypothetical protein LOC242297	0	0	0	0	0
181	NM_011060	0	chr4	peptidyl arginine deiminase, type III	0	0	0	0	0
182	NM_001047435	1	chr8	par-6 (partitioning defective 6,) homolog alpha	0	0	0	0	0
183	NM_026454	1	chr1	NEDD8-conjugating enzyme	0	0	0	-1	-1
184	NM_001077529	0	chr11	nucleoside-diphosphate kinase 2	0	0	0	0	0
185	NM_001038699	1	chr11	fructosamine 3 kinase isoform b	0	0	0	0	0
186	NM_001039118	0	chr6	killer cell lectin-like receptor subfamily A	0	0	0	0	0
187	NM_001105059	0	chr7	vomeronasal 2, receptor 62	0	0	0	-	0
188	NM_022025	0	chr17	solute carrier family 5 (choline transporter),	0	0	0	0	0
189	NM_033578	1	chr18	protocadherin gamma subfamily B, 6	0	0	0	0	0
190	NM_207225	0	chr1	histone deacetylase 4	1	0	0	0	0
191	NM_178939	0	chr2	p53 and DNA damage regulated 1	0	0	0	1	0
192	NM_001080797	0	chr5	Ras-GTPase-activating protein (GAP120)	0	0	0	0	0
193	NM_007914	0	chr2	ets homologous factor	0	0	0	1	0
194	NM_013861	0	chr6	thiamine pyrophosphokinase	0	0	0	0	0
195	NM_001039466	0	chr3	tripartite motif protein 46 isoform 3	0	0	0	0	0
196	NM_173731	1	chr9	3-hydroxymethyl-3-methylglutaryl-Coenzyme A	0	0	0	0	0
197	NM_177084	1	chr1	solute carrier family 9 (sodium/hydrogen	0	0	0	0	0
198	NM_008883	1	chrX	plexin A3	0	0	0	-1	0
199	NM_001013753	1	chr14	protocadherin 17	0	0	0	0	0
200	NM_001024148	0	chr5	UDP glucuronosyltransferase 2 family,	0	0	0	0	0
201	NM_029721	0	chr3	sorting nexin family member 27 isoform 2	0	0	0	0	0
202	NM_146941	0	chr2	olfactory receptor 353	0	0	0	1	0
203	NM_133887	0	chr4	syntaxin 12	0	0	0	0	0
204	NM_024282	1	chr1	hypothetical protein LOC78825	0	0	0	0	0
205	NM_001081326	0	chr3	amylo-1,6-glucosidase,	0	0	0	0	0
206	NM_026528	0	chr14	hypothetical protein LOC68045	0	0	0	-1	0
207	NM_011243	0	chr14	retinoic acid receptor, beta	0	0	0	0	0
208	NM_007857	0	chr15	desert hedgehog	0	0	0	0	0
209	NM_007551	0	chr9	chemochine (C-X-C motif) receptor 5	0	0	0	0	0
210	NM_025587	1	chr2	ribosomal protein S21	0	0	0	0	0
211	NM_029945	1	chr16	sphingomyelin phosphodiesterase 4	0	0	0	-1	0
212	NM_027093	1	chr2	hypothetical protein LOC69487	0	0	0	0	0
213	NM_001081651	0	chr4	RIKEN cDNA 9530096D07	1	0	0	1	0
214	NM_153680	1	chr5	sorting nexin 17	0	0	0	0	0
215	NM_172595	1	chr13	ADP-ribosylation factor-like 15	0	0	1	0	1
216	NM_001033438	0	chr13	hypothetical protein LOC380882	0	0	0	-	0
217	NM_175307	1	chr4	hypothetical protein LOC100342	0	0	0	0	0
218	NM_001081302	0	chr15	triple functional domain (PTPRF interacting)	1	0	-1	0	0
219	NM_130856	0	chr16	keratin associated protein 16-8	0	0	0	-	0
220	NM_029747	0	chr17	hypothetical protein LOC76797	0	0	0	-1	0
221	NM_001039484	1	chr1	potassium inwardly-rectifying channel J10	0	0	0	0	0
223	NM_175272	1	chr7	neuron navigator 2 isoform 1	0	0	0	0	0
224	NM_009118	1	chr1	retinal S-antigen	1	0	0	0	0
225	NM_001029877	1	chr7	neuro-oncological ventral antigen 2	0	0	0	0	0
226	NM_025325	0	chr17	3-hydroxyanthranilate 3,4-dioxygenase	0	0	0	0	0
227	NM_001033176	1	chr7	hypothetical protein LOC76713	0	0	0	0	0
228	NM_146312	1	chr7	olfactory receptor 657	0	0	0	0	0
229	NM_023709	1	chr8	calpain 9 (nCL-4)	0	0	0	0	0
230	NM_007718	0	chr9	chemokine (C-C motif) receptor 1-like 1	0	0	0	1	0
231	NM_180960	1	chr2	neuronatin isoform beta	1	0	0	0	0
232	NM_001009548	1	chr8	testase-8	0	0	0	-1	0
233	NM_010331	1	chr15	GPI anchor attachment protein 1	0	0	0	0	0
234	NM_008861	1	chr5	polycystic kidney disease 2	0	0	0	0	1
235	NM_001081088	0	chr2	low density lipoprotein receptor-related protein	0	0	0	0	1
236	NM_001081371	1	chr18	Dmx-like 1	0	0	0	0	0
237	NM_207565	1	chr2	olfactory receptor 1113	0	0	0	1	0
238	NM_001034910	1	chr14	beta-defensin 42	0	0	0	1	0
239	NM_027569	1	chr11	sperm associated antigen 9 isoform 1	1	0	0	0	0
240	NM_029865	1	chr8	occludin/ELL domain containing 1	0	0	0	0	0
241	NM_177910	1	chr9	GDP-mannose pyrophosphorylase B	0	0	0	0	0
242	NM_019402	1	chr14	poly(A) binding protein, nuclear 1	0	0	0	0	0
243	NM_011364	1	chrX	SH2 domain protein 1A	0	0	1	0	-1
244	NM_178869	0	chr15	tubulin tyrosine ligase-like 1	0	0	0	0	0
245	NM_019731	0	chr17	nucleoside diphosphate kinase 4	0	0	0	0	0
246	NM_001103158	1	chr4	hypothetical protein LOC100041379	0	0	0	1	0
247	NM_028629	0	chr3	keratinocyte expressed, proline-rich	0	0	0	0	0
248	NM_001033141	0	chr18	hypothetical protein LOC68545	0	0	0	0	0
249	NM_172203	0	chrX	NADPH oxidase 1	0	0	0	0	0
250	NM_007867	0	chr11	distal-less homeobox 4	0	0	0	-1	0
251	NM_027153	1	chrX	pirin	0	0	0	0	0
252	NM_144515	1	chr17	zinc finger protein 52	0	0	0	0	-1
253	NM_013618	0	chr7	olfactory receptor 66	0	0	0	1	0
254	NM_175494	0	chr13	zinc finger protein 367	0	0	0	0	0
255	NM_020604	0	chr1	junctophilin 1	0	0	0	1	0
256	NM_011914	0	chr5	Wolf-Hirschhorn syndrome candidate 2 homolog	0	0	0	0	0
257	NM_146197	1	chr7	acyl-CoA synthetase medium-chain family member	0	0	0	1	0
258	NM_146633	0	chr19	olfactory receptor 1501	0	0	0	1	0
259	NM_001103368	1	chr10	vomeronasal receptor Vmn2r80	0	0	0	0	0
260	NM_029361	0	chr13	WNK lysine deficient protein kinase 2	0	0	0	0	-1
261	NM_001039123	0	chr1	beta-defensin 18	0	0	0	-	0
262	NM_009903	0	chr5	claudin 4	0	0	0	0	0
263	NM_001039252	0	chr18	hypothetical protein LOC639653	0	0	0	-1	0
264	NM_016692	0	chr19	inner centromere protein	0	0	0	0	0
265	NM_020498	0	chr15	lymphocyte antigen 6M	0	0	0	0	-1
266	NM_024198	0	chr4	glutathione peroxidase 7	0	0	0	-1	0
267	NM_001011850	1	chr19	olfactory receptor 1505	0	0	0	0	0
268	NM_033477	1	chr17	G4 protein	0	0	0	0	0
269	NM_009864	1	chr8	cadherin 1	1	0	0	0	0
270	NM_146400	1	chr2	olfactory receptor 1288	0	0	0	0	0
271	NM_001033331	0	chr10	growth arrest-specific 2 like 3	0	0	0	0	0
272	NM_021551	0	chr14	solute carrier family 22 (organic cation	0	0	0	0	0
273	NM_001024727	0	chr7	hypothetical protein LOC545952	0	0	0	-1	0
274	NM_010420	1	chr14	homeo box gene expressed in ES cells	0	0	0	1	0
275	NM_013872	0	chr15	phosphomannomutase 1	0	0	0	0	0
276	NM_001103171	1	chr11	myosin XV isoform 3	0	0	0	0	0
277	NM_011676	1	chr11	UNC-119 homolog	0	0	0	0	0
278	NM_027990	1	chr2	hypothetical protein LOC71897	0	1	0	0	-1
279	NM_007763	1	chr12	cysteine-rich protein 1 (intestinal)	0	0	0	0	0
280	NM_007553	1	chr2	bone morphogenetic protein 2	0	0	-1	0	1
281	NM_027382	0	chrX	histone deacetylase 8	0	0	0	0	0
282	NM_026102	1	chr12	dishevelled associated activator of	0	0	0	0	0
283	NM_023464	0	chr2	Sjogren's syndrome nuclear autoantigen 1	0	0	0	0	0
284	NM_009014	1	chr12	RAD51-like 1	1	0	0	0	0
285	NM_022881	0	chr1	regulator of G-protein signaling 18	0	0	0	-1	0
286	NM_001039188	1	chr13	ras responsive element binding protein 1 isoform	0	0	0	0	1
287	NM_011401	0	chr6	solute carrier family 2 (facilitated glucose	1	0	0	0	0
288	NM_206973	1	chr19	G protein-coupled receptor 152	0	0	0	-1	0
289	NM_001009818	1	chr5	septin 11	1	0	0	0	0
290	NM_145634	0	chr11	polymeric immunoglobulin receptor 3 precursor	0	0	0	0	0
291	NM_009426	0	chr6	thyrotropin releasing hormone	0	0	0	0	0
292	NM_019744	1	chr14	nuclear receptor coactivator 4	0	0	0	0	0
293	NM_029352	1	chrX	dual specificity phosphatase 9	0	0	0	0	0
294	NM_007739	0	chr16	procollagen, type VIII, alpha 1	0	0	0	0	0
295	NM_001012265	1	chr9	olfactory receptor 857	0	0	0	0	0
296	NM_010307	1	chr18	guanine nucleotide binding protein, alpha	0	-1	0	0	1
299	NM_011068	0	chr7	peroxisomal biogenesis factor 11a	0	0	0	0	0
300	NM_026588	1	chr16	syntaxin 19	0	0	0	0	0
301	NM_153537	0	chr9	pleckstrin homology-like domain, family B,	0	0	-1	1	1
302	NM_013620	0	chr7	olfactory receptor 68	0	0	0	-1	0
303	NM_008390	1	chr11	interferon regulatory factor 1	0	0	0	0	0
304	NM_019424	0	chr19	pale ear	0	0	0	0	0
305	NM_001037907	1	chr9	ripply2 protein	0	0	0	0	0
306	NM_001013773	1	chr5	hypothetical protein LOC381680	0	0	0	0	0
307	NM_008168	0	chr7	glutamate receptor, ionotropic, kainate 5 (gamma	0	0	0	0	0
308	NM_030685	0	chr3	stress-associated endoplasmic reticulum protein	0	0	0	0	0
309	NM_146040	1	chr12	transcription factor RAM2	0	0	0	0	0
310	NM_145512	0	chr1	SFT2 domain containing 2	0	0	0	0	0
311	NM_001039537	1	chr11	leukemia inhibitory factor isoform b	0	0	-1	0	1
312	NM_019816	0	chr11	apoptosis antagonizing transcription factor	0	0	0	0	-1
313	NM_027968	1	chr10	F-box protein 30	0	0	0	0	0
314	NM_001009547	0	chr8	a disintegrin and metalloprotease domain 26b	0	0	0	-1	0
315	NM_001113211	1	chr10	transmembrane protein 194 isoform 1	0	0	0	0	0
316	NM_145852	0	chr15	A-kinase anchoring protein-associated sperm	0	0	0	0	0
317	NM_144960	1	chr1	Fc receptor, IgA, IgM, high affinity	0	0	0	0	0
318	NM_001013367	1	chr15	protein kinase, AMP-activated, alpha 1 catalytic	0	0	0	0	0
319	NM_198035	1	chr10	zinc finger and BTB domain containing 39	0	0	0	0	0
320	NM_030743	1	chr2	zinc finger protein 313	0	0	0	0	0
321	NM_007405	0	chr15	adenylate cyclase 6	0	0	0	0	0
322	NM_172573	1	chr11	endo-beta-N-acetylglucosaminidase	0	0	0	0	0
323	NM_001007462	0	chr8	poly(A)binding protein nuclear-like 1	0	0	0	0	0
324	NM_025919	0	chr4	ribosomal protein L11	0	0	0	-1	0
325	NM_019772	1	chr7	small acidic protein	0	0	0	0	0
326	NM_177661	1	chr3	hypothetical protein LOC229333	0	0	0	0	0
327	NM_026095	1	chr10	small nuclear ribonucleoprotein D3	1	0	0	0	0
328	NM_001082960	1	chr7	integrin alpha M isoform 1 precursor	0	0	0	0	0
329	NM_177028	1	chr18	hypothetical protein LOC319888	0	0	0	1	0
330	NM_001029933	1	chr7	zinc finger protein 114	0	0	0	0	0
331	NM_001047436	1	chr8	par-6 (partitioning defective 6,) homolog alpha	0	0	0	0	0
332	NM_018791	1	chr7	zinc finger protein 108	0	0	0	0	0
333	NM_027354	1	chr9	WD repeat domain 51A	0	0	0	0	0
334	NM_001005520	0	chr1	olfactory receptor 244	0	0	0	1	0
335	NM_023137	1	chr17	ubiquitin D	0	0	0	0	-1
336	NM_178887	0	chr2	fibrinogen C domain containing 1	0	0	0	0	0
337	NM_207651	0	chr18	solute carrier family 14 (urea transporter),	0	0	0	0	0
338	NM_178681	1	chr12	diacylglycerol kinase, beta	0	0	0	0	0
339	NM_026860	0	chr6	hypothetical protein LOC68888	0	0	0	-1	0
340	NM_001104621	0	chr5	vomeronasal receptor Vmn2r9	0	0	0	0	0
341	NM_033579	1	chr18	protocadherin gamma subfamily B, 7	0	0	0	0	0
342	NM_146975	0	chr2	olfactory receptor 1273	0	0	0	1	0
343	NM_133834	1	chr6	heterogeneous nuclear ribonucleoprotein F	0	0	0	0	0
344	NM_011717	0	chr17	widely-interspaced zinc finger motifs isoform 2	0	0	0	0	0
345	NM_146524	1	chr9	olfactory receptor 855	0	0	0	1	0
346	NM_030703	0	chr19	carboxypeptidase N, polypeptide 1	0	0	0	0	0
347	NM_028410	1	chr7	interferon-inducible, double stranded RNA	0	0	0	0	0
348	NM_001013780	0	chr4	solute carrier family 25, member 34	0	0	0	0	0
349	NM_026001	1	chr14	ribonuclease H2, subunit B	0	0	0	0	0
350	NM_177736	1	chr6	leucine rich repeat containing 61	0	0	0	0	0
351	NM_053229	1	chr6	vomeronasal 1 receptor, B8	0	0	0	1	0
352	NM_001038696	0	chr3	RNA-binding region (RNP1, RRM) containing 3	0	0	0	0	0
353	NM_178199	0	chr13	histone cluster 1, H2bl	0	0	0	0	0
354	NM_178922	1	chr16	hypermethylated in cancer 2	0	0	0	0	0
355	NM_008468	0	chr4	karyopherin (importin) alpha 6	0	0	0	0	0
356	NM_172524	0	chr11	hypothetical protein LOC214112	0	0	0	0	0
357	NM_016683	1	chr5	zinc finger with KRAB and SCAN domains 5	0	0	0	0	0
358	NM_011375	1	chr6	ST3 beta-galactoside alpha-2,3-sialyltransferase	0	-1	0	0	1
359	NM_028076	1	chr11	transmembrane and ubiquitin-like domain	0	0	0	0	0
360	NM_010662	0	chr11	keratin 13	0	0	0	0	0
361	NM_009395	0	chr11	tumor necrosis factor, alpha-induced protein 1	0	0	0	-1	0
362	NM_138675	1	chr11	mediator of RNA polymerase II transcription,	0	0	0	0	0
363	NM_011785	0	chr1	thymoma viral proto-oncogene 3	0	0	0	0	-1
364	NM_178241	0	chr1	interleukin 8 receptor, alpha	0	0	0	-1	0
365	NM_025368	1	chr7	Josephin domain containing 2	0	0	0	0	0
366	NM_028593	1	chr2	cytochrome b reductase 1	0	0	0	0	0
367	NM_146592	0	chr2	olfactory receptor 1086	0	0	0	-1	0
368	NM_027664	0	chr6	hypothetical protein LOC108653	0	0	0	1	0
369	NM_183335	0	chrX	immunoglobulin superfamily, member 1 isoform 3	0	0	0	1	0
370	NM_001042727	0	chr15	retinoic acid receptor, gamma isoform 2	1	0	0	0	0
371	NM_001080944	0	chr2	ATPase, class I, type 8B, member 4	0	1	0	0	0
372	NM_025460	0	chr7	transmembrane protein 126A	1	0	0	0	0
373	NM_033594	1	chr18	protocadherin gamma subfamily A, 11	0	0	0	0	0
374	NM_177429	0	chrX	oral-facial-digital syndrome 1 gene homolog	0	0	0	0	0
375	NM_001011687	0	chr14	ribonuclease, RNase A family, 13 (non-active)	0	0	0	0	0
376	NM_021367	1	chr18	thymic stromal lymphopoietin	0	0	0	0	0
377	NM_013491	1	chr6	chloride channel 1	0	0	0	0	0
379	NM_173387	0	chr11	hypothetical protein LOC214779	0	0	0	0	0
380	NM_001037927	1	chr7	WD repeat domain 93	0	0	0	0	0
381	NM_207619	1	chr7	vomeronasal 1 receptor, D19	0	0	0	0	0
382	NM_181579	0	chrX	premature ovarian failure 1B	0	0	0	0	0
383	NM_001080384	1	chr4	clathrin, light polypeptide (Lca) isoform a	0	0	0	0	0
384	NM_001033161	0	chr8	TNFRSF1A-associated via death domain	1	0	0	0	0
385	NM_020508	0	chr17	bromodomain containing 4 isoform 1	1	0	0	0	1
386	NM_008332	1	chr19	interferon-induced protein with	0	0	0	0	0
387	NM_026695	1	chr7	electron transferring flavoprotein, beta	0	0	0	0	0
388	NM_025968	0	chr4	leukotriene B4 12-hydroxydehydrogenase	0	0	0	0	0
389	NM_007486	0	chr6	Rho, GDP dissociation inhibitor (GDI) beta	1	0	0	0	0
390	NM_025682	0	chr14	paraspeckle protein 1	0	0	0	0	0
391	NM_021473	0	chr4	aldo-keto reductase family 1, member A4	0	0	0	0	0
392	NM_011698	0	chr7	lin 7 homolog b	1	0	0	0	0
393	NM_028450	1	chr1	PTB domain adaptor protein CED-6	0	0	0	1	1
394	NM_001033805	1	chr14	hypothetical protein LOC619301	0	0	0	0	0
395	NM_013812	0	chr5	CDK2 (cyclin-dependent kinase 2)-associated	0	0	0	0	0
396	NM_019869	0	chr19	RNA binding motif protein 14	0	0	0	0	0
397	NM_026566	1	chr15	hypothetical protein LOC68118	0	0	0	0	0
398	NM_020279	0	chr13_random	chemokine (C-C motif) ligand 28	0	0	-1	0	-1
399	NM_175179	0	chrX	RIKEN cDNA 2810002O09	0	0	0	0	-1
400	NM_001093749	1	chr9	myelin protein zero-like 3 isoform 2	0	0	0	-1	0
401	NM_001081464	0	chr5	general transcription factor II I repeat	0	0	0	0	0
402	NM_011398	1	chrX	solute carrier family 25 (mitochondrial carrier,	0	0	0	0	0
403	NM_019499	1	chr6	MAD2 (mitotic arrest deficient, homolog)-like 1	0	0	0	0	0
404	NM_001115132	1	chr15	non-SMC condensin II complex, subunit H2 isoform	0	0	0	0	0
405	NM_009804	0	chr2	catalase	0	0	0	0	0
406	NM_207568	0	chr2	olfactory receptor 1252	0	0	0	0	0
407	NM_001033311	1	chr5	hypothetical protein LOC231668	0	0	0	0	0
408	NM_010813	1	chr11	max binding protein	0	0	0	0	0
409	NM_010441	0	chr10	high mobility group AT-hook 2	0	0	0	-1	-1
410	NM_011868	0	chr13	peroxisomal delta3, delta2-enoyl-Coenzyme A	0	0	0	0	0
411	NM_172704	1	chr4	DnaJ (Hsp40) homolog, subfamily C, member 11	0	0	0	0	0
412	NM_054042	1	chr19	CD248 antigen, endosialin	0	0	0	0	0
413	NM_009243	0	chr12	serine (or cysteine) proteinase inhibitor, clade	0	0	0	1	0
414	NM_001081210	1	chr1	mitochondrial ribosomal protein L44	0	0	0	0	0
415	NM_028276	1	chrX	UTP14, U3 small nucleolar ribonucleoprotein,	0	0	0	1	0
416	NM_025567	1	chr15	cytochrome c-1	0	0	0	0	0
417	NM_018817	1	chr1	Swi/SNF related matrix associated, actin	0	0	0	0	0
418	NM_001081299	1	chr15	cadherin 18	0	0	0	0	0
419	NM_145503	1	chr19	leucine zipper, putative tumor suppressor 2	0	0	0	0	0
420	NM_030109	0	chr19	splicing factor 3b, subunit 2	0	0	0	0	0
421	NM_001105185	0	chr7	vomeronasal receptor Vmn2r72	0	0	0	1	0
422	NM_175531	0	chr7	MAS-related GPR, member B2	0	0	0	1	0
423	NM_009049	0	chr1	regulated endocrine-specific protein 18	0	0	0	0	0
424	NM_146510	0	chr17	olfactory receptor 98	0	0	0	-1	0
425	NM_177647	1	chr2	arginine-rich, mutated in early stage	0	0	0	0	0
426	NM_147033	1	chr7	olfactory receptor 714	0	0	0	-1	0
427	NM_029585	0	chr7	de-etiolated homolog 1	0	0	0	0	0
428	NM_013621	0	chr7	olfactory receptor 69	0	0	0	0	0
429	NM_033080	0	chr7	nudix (nucleoside diphosphate linked moiety	0	0	0	0	0
430	NM_001109661	1	chr4	BTB and CNC homology 2 isoform 1	0	0	-1	0	-1
431	NM_023884	0	chr1	Ral-A exchange factor RalGPS2	0	0	0	0	0
432	NM_001033284	1	chr1	hypothetical protein LOC226527	0	0	0	-1	0
433	NM_009176	0	chr4	sialyltransferase 6	0	0	0	0	0
434	NM_173876	0	chr8	chloride channel 3 isoform c	0	0	0	0	0
435	NM_138606	1	chrX	serine-threonine protein kinase pim-2	0	0	0	-1	0
436	NM_007501	0	chr10	neurogenic differentiation 4	0	0	0	0	0
437	NM_144958	0	chr11	eukaryotic translation initiation factor 4A1	0	0	0	0	0
438	NM_001081118	1	chr7	hypothetical protein LOC101471	0	0	0	0	0
439	NM_001081387	0	chr2	CCCTC-binding factor (zinc finger protein)-like	0	0	0	0	0
440	NM_033078	0	chr6	NKG2-D isoform a	1	1	1	-1	-1
441	NM_001038609	1	chr11	microtubule-associated protein tau isoform a	0	0	0	0	0
442	NM_145132	1	chr15	melanin-concentrating hormone receptor 1	0	0	0	0	0
443	NM_025923	1	chr11	Fanconi anemia, complementation group L	0	0	0	0	0
444	NM_026572	0	chr8	glycine cleavage system protein H (aminomethyl	0	0	0	0	0
445	NM_011148	0	chr5	serine/threonine protein phosphatase with	0	0	0	0	0
446	NM_028924	0	chr12	membrane targeting (tandem) C2 domain containing	0	0	0	0	0
447	NM_176951	0	chr8	X Kell blood group precursor-related family,	0	0	0	0	0
448	NM_028493	0	chr13	Rho-related BTB domain containing 3	0	0	0	0	-1
449	NM_175650	0	chr16	ATPase type 13A5	0	0	0	1	0
450	NM_172253	1	chr12	TWIST neighbor	0	0	0	0	0
451	NM_147101	1	chr7	olfactory receptor 549	0	0	0	-1	0
452	NM_001112721	0	chr15	ubiquitin protein ligase E3 component n-recognin	0	0	0	0	0
453	NM_145496	0	chr19	dihydroxyacetone kinase 2 homolog	0	0	0	0	0
454	NM_178915	0	chr12	transmembrane protein 179	0	0	0	1	0
455	NM_001011839	0	chr19	olfactory receptor 1437	0	0	0	0	0
456	NM_019742	1	chr9	tumor suppressor candidate 2	0	0	0	0	0
457	NM_145608	1	chr8	cDNA sequence BC021891	0	0	0	0	0
458	NM_001080811	1	chr2	hypothetical protein LOC545477	0	0	0	-1	0
459	NM_033609	0	chr16	mediator complex subunit 15 isoform a	0	0	0	0	0
460	NM_009602	0	chr3	neuronal nicotinic acetylcholine receptor beta	0	0	0	0	0
461	NM_205769	0	chr3	corticotropin releasing hormone	0	0	0	1	0
462	NM_001104641	0	chr6	vomeronasal receptor Vmn2r25	0	0	0	1	0
463	NM_153521	1	chr4	leucine rich repeat containing 41	0	0	0	-1	0
464	NM_001110101	1	chr17	snRNP core protein SMX5 isoform 2	0	0	0	0	-1
465	NM_001081180	1	chr18	serine peptidase inhibitor, Kazal type 5	0	0	0	-1	0
466	NM_145700	0	chr9	chemokine (C-C motif) receptor-like 1	0	0	0	0	0
468	NM_181732	1	chr1_random	axin interaction partner and dorsalization	0	0	0	0	0
469	NM_007647	0	chr12	ectonucleoside triphosphate diphosphohydrolase 5	0	0	0	0	0
470	NM_001082961	0	chr7	small nuclear ribonucleoprotein N	0	0	0	-1	0
471	NM_001111030	0	chr2	activin receptor-like kinase 7 isoform 1	1	0	0	0	-1
472	NM_145532	0	chr2	mal, T-cell differentiation protein-like	0	0	0	0	0
473	NM_024263	1	chr4	matrix-remodelling associated 8	0	0	0	0	0
474	NM_080458	0	chr4	Bartter syndrome, infantile, with sensorineural	0	0	0	0	0
475	NM_033478	0	chr17	lymphocyte antigen 6 complex G6D	0	0	0	0	0
476	NM_022884	0	chr13	betaine-homocysteine methyltransferase 2	0	0	0	0	0
477	NM_147052	0	chr7	olfactory receptor 589	0	0	0	1	0
480	NM_027699	0	chr12	hypothetical protein LOC71156	0	0	0	0	0
481	NM_175517	0	chr4	hypothetical protein LOC242408	0	0	0	0	0
482	NM_010136	1	chr9	eomesodermin homolog	0	0	0	0	1
483	NM_011966	1	chr9	proteasome (prosome, macropain) subunit, alpha	0	0	0	0	0
484	NM_009213	0	chr10	sphingomyelin phosphodiesterase 2, neutral	0	0	0	1	0
485	NM_011451	1	chr11	sphingosine kinase 1 isoform 1	0	0	0	0	0
486	NM_010419	1	chr4	hairy and enhancer of split 5	0	0	0	0	0
487	NM_009442	1	chr2	transcription termination factor 1	0	0	0	0	0
488	NM_024185	0	chr2	2310047O13Rik protein	0	0	0	0	0
489	NM_139311	1	chr11	myeloid/lymphoid or mixed lineage-leukemia	1	0	0	0	0
490	NM_015769	1	chr16	excision repair cross-complementing rodent	0	0	0	0	0
491	NM_011896	1	chr3	sprouty homolog 1	0	0	0	-1	0
492	NM_001048176	0	chr2	ceramide kinase-like	0	0	0	0	0
493	NM_010184	0	chr1	Fc receptor, IgE, high affinity I, alpha	0	0	0	1	0
494	NM_001081756	0	chr1	Nck-associated protein 5 isoform 1	0	0	0	1	1
495	NM_026307	0	chr17	divalent cation tolerant protein CUTA isoform 1	0	0	0	0	0
496	NM_001048207	0	chr18	glycophorin C	0	0	0	-1	0
497	NM_011677	1	chr5	uracil DNA glycosylase isoform b	0	-1	0	1	0
498	NM_008864	1	chr13	chorionic somatomammotropin hormone 1	0	0	0	1	0
500	NM_001037326	1	chr2	cleavage stimulation factor subunit 3 isoform 3	0	0	0	0	0
501	NM_207583	0	chr1	BMP/retinoic acid-inducible neural-specific	0	0	0	0	0
502	NM_028035	1	chr6	sorting nexin 10	0	0	0	0	-1
503	NM_007456	1	chr8	adaptor-related protein complex AP-1, mu subunit	0	0	0	0	0
504	NM_010586	0	chr6	inositol 1,4,5-triphosphate receptor 2 isoform	1	0	0	0	1
505	NM_001040112	1	chr7	centaurin, delta 2 isoform 4	0	0	0	0	0
506	NM_016718	1	chr6	ninjurin 2	0	0	0	0	0
507	NM_009582	0	chr15	mitogen-activated protein kinase kinase kinase	0	0	0	0	0
508	NM_011328	0	chr7	secretin	0	0	0	0	0
509	NM_027222	0	chr18	hypothetical protein LOC69816	0	0	0	0	0
510	NM_010877	1	chr1	neutrophil cytosolic factor 2	0	0	0	0	0
511	NM_001038658	0	chr15	lifeguard isoform 2	0	0	0	0	0
512	NM_030717	0	chr9	lactamase, beta	0	0	0	0	0
513	NM_177994	0	chr10	hypothetical protein LOC109284	0	0	0	0	0
514	NM_008696	1	chr1	mitogen-activated protein kinase kinase kinase	0	0	0	0	0
515	NM_012006	1	chr12	acyl-CoA thioesterase 1	0	0	0	0	0
516	NM_007579	0	chr2	calcium channel, voltage-dependent, N type,	0	0	0	0	-1
517	NM_001081222	0	chr18	establishment of cohesion 1 homolog 1	0	0	0	0	0
518	NM_026154	1	chr11	mitochondrial ribosomal protein L10	0	0	0	0	0
519	NM_018830	0	chr19	N-acylsphingosine amidohydrolase 2	0	0	0	0	0
520	NM_175472	1	chr4	zinc finger, CCHC domain containing 11	1	0	0	0	0
521	NM_001081306	1	chr6	protein tyrosine phosphatase, receptor type Z,	0	0	0	1	0
522	NM_001039509	1	chr1	brain protein 17 isoform 3	0	0	0	0	-1
523	NM_009062	0	chr1	regulator of G-protein signaling 4	0	0	0	0	0
524	NM_029101	0	chr15	hypothetical protein LOC74778	0	0	0	0	0
525	NM_019945	0	chr8	microtubule associated serine/threonine kinase	0	0	0	0	0
526	NM_021876	0	chr7	embryonic ectoderm development	0	0	0	0	0
527	NM_133723	0	chr4	aspartyl beta-hydroxylase isoform 2	0	-1	0	-1	-1
528	NM_144814	0	chr1	REST corepressor 3	1	0	0	0	0
529	NM_133783	1	chr2	prostaglandin E synthase 2	0	0	0	0	0
530	NM_028733	1	chr2	protein kinase C and casein kinase substrate in	0	0	0	0	0
531	NM_147093	1	chr7	olfactory receptor 558	0	0	0	-1	0
532	NM_010708	0	chr11	lectin, galactose binding, soluble 9	0	0	0	0	1
533	NM_028379	0	chr5	zinc finger, DHHC domain containing 4	0	0	0	0	0
534	NM_027211	0	chr15	annexin A13	0	0	0	0	0
535	NM_025458	0	chr8	transmembrane emp24 protein transport domain	0	0	0	0	0
536	NM_199251	0	chr17	potassium channel, subfamily K, member 12	0	0	0	0	0
537	NM_146012	1	chr10	nuclear LIM interactor-interacting factor 2	0	0	0	1	0
538	NM_033562	0	chr11	Der1-like domain family, member 2	0	0	0	0	0
539	NM_001037923	1	chr3	hypothetical protein LOC624866	0	0	0	0	0
540	NM_028149	0	chr11	F-box and leucine-rich repeat protein 20	0	0	0	0	0
541	NM_029693	0	chr5	hypothetical protein LOC76658	0	0	0	1	0
542	NM_027170	0	chr16	hypothetical protein LOC69696	0	0	0	0	0
543	NM_001081249	0	chr13	versican	0	0	0	0	0
545	NM_001039051	1	chr10	cAMP-dependent protein kinase inhibitor beta	0	0	0	0	0
546	NM_027280	1	chr8	naked cuticle 1 homolog	0	0	0	0	0
547	NM_025689	1	chr9	coiled-coil domain containing 51	0	0	0	0	0
548	NM_146478	0	chr9	olfactory receptor 891	0	0	0	-1	0
549	NM_173369	1	chr8	ubiquitin carboxyl-terminal hydrolase CYLD	0	0	0	0	0
550	NM_009698	0	chr8	adenine phosphoribosyl transferase	0	0	0	0	0
551	NM_020619	1	chr6	glucosidase 1	0	0	0	0	0
552	NM_009052	0	chrX	brain expressed, X-linked 1	0	0	0	0	0
553	NM_001099320	1	chr1	hypothetical protein LOC100040340	0	0	0	0	0
554	NM_023154	1	chr7	ETHE1 protein	0	0	0	0	0
555	NM_028186	0	chr13	naked cuticle-2	0	0	0	0	0
556	NM_009767	1	chrX	cysteine-rich hydrophobic domain 1	0	0	0	0	1
557	NM_010740	0	chr2	CD93 antigen	0	1	1	-1	-1
558	NM_026888	1	chr7	phosphorylase kinase, gamma 2 (testis)	0	0	0	0	0
560	NM_019928	1	chr7	kallikrein 4 (prostase, enamel matrix,	0	0	0	0	0
561	NM_012005	0	chrX	cofactor required for Sp1 transcriptional	0	0	0	0	-1
562	NM_178923	0	chr16	splicing factor, arginine/serine-rich 15	0	0	0	0	0
563	NM_015805	0	chr18	ATPas, class II, type 9B	1	0	0	0	0
564	NM_201600	1	chr18	myosin Vb	0	0	0	0	0
565	NM_010412	0	chr11	histone deacetylase 5 isoform 2	0	0	0	0	0
566	NM_152134	1	chr13	homer homolog 1 isoform d	0	0	0	0	-1
567	NM_001081016	1	chr15	ubiquitous tetratricopeptide containing protein	1	0	0	0	0
568	NM_028648	1	chr5	hypothetical protein LOC73779	0	0	0	1	0
569	NM_007784	1	chr5	casein alpha	0	0	0	-1	0
570	NM_153144	0	chr11	zinc finger protein 403	0	0	0	0	0
571	NM_010203	1	chr5	fibroblast growth factor 5	0	0	0	0	0
572	NM_001081048	1	chr6	solute carrier family 25 (mitochondrial	0	0	0	0	0
573	NM_139222	0	chr8	beta-defensin 15	0	0	0	0	0
574	NM_001024645	1	chr14	leucine rich repeat containing 16B	0	0	0	1	-1
576	NM_177344	1	chr2	hypothetical protein LOC227615	0	0	0	0	0
577	NM_011686	1	chr14	vomeronasal 2, receptor 88	0	0	0	0	0
578	NM_021713	1	chr15	melanocyte proliferating gene 1	0	0	0	0	0
579	NM_010497	0	chr1	isocitrate dehydrogenase 1 (NADP+), soluble	0	1	1	0	-1
580	NM_031386	1	chr11	testis expressed gene 14	1	0	0	0	0
581	NM_025463	1	chr19	hypothetical protein LOC66276	0	0	0	1	0
582	NM_009410	0	chr11	topoisomerase (DNA) III alpha	0	0	0	0	0
583	NM_030025	1	chr1	hypothetical protein LOC78016	0	0	0	0	0
584	NM_133216	0	chr19	X-prolyl aminopeptidase (aminopeptidase P) 1,	0	0	0	0	0
585	NM_013898	0	chrX	translocase of inner mitochondrial membrane 8	0	0	0	0	0
586	NM_010863	0	chr1	myosin IB	0	0	0	0	0
587	NM_019711	0	chr10	RNA binding motif, single stranded interacting	0	0	0	0	0
588	NM_080465	1	chr18	small conductance calcium-activated potassium	0	0	0	-1	0
589	NM_146591	0	chr2	olfactory receptor 1101	0	0	0	-1	0
590	NM_001042652	1	chr2	nucleolar and spindle associated protein 1	0	0	0	0	0
591	NM_001110251	0	chr9	hydroxymethylbilane synthase isoform 2	0	0	0	0	0
592	NM_008255	0	chr13	3-hydroxy-3-methylglutaryl-Coenzyme A reductase	0	0	0	0	0
593	NM_144511	1	chr8	esterase 31-like	0	0	0	-1	0
594	NM_028110	1	chr3	DENN/MADD domain containing 2D isoform 1	0	0	0	0	0
595	NM_133212	0	chrX	toll-like receptor 8	0	0	0	1	0
596	NM_026975	0	chr3	bolA-like 1	0	0	0	0	0
597	NM_144885	0	chr2	cDNA sequence BC005624	0	0	0	0	0
598	NM_010592	1	chr8	jun D proto-oncogene	0	0	0	0	0
599	NM_146726	0	chr7	olfactory receptor 514	0	0	0	1	0
600	NM_001037801	0	chr19	CD6 antigen isoform 1	0	0	0	0	-1
601	NM_178247	0	chr11	developmental pluripotency associated 1	0	0	0	0	0
602	NM_011029	1	chr9	ribosomal protein SA	0	0	0	0	0
603	NM_023162	0	chr17	nuclear RNA polymerase I small specific subunit	0	0	0	0	0
604	NM_011579	0	chr11	T-cell specific GTPase	0	0	0	0	0
605	NM_207618	1	chr7	vomeronasal 1 receptor, D18	0	0	0	0	0
606	NM_029338	0	chr17	hypothetical protein LOC75564	0	0	0	0	0
607	NM_001080935	1	chr11	hypothetical protein LOC68127	0	0	0	-1	0
608	NM_009898	0	chr7	coronin, actin binding protein 1A	0	0	0	0	0
609	NM_174998	1	chr4	hippocalcin-like 4	0	0	0	0	0
610	NM_010628	1	chr9	kinesin family member 9	0	0	0	0	0
611	NM_020260	0	chr16	Cdc42 GTPase-activating protein	0	0	0	0	1
613	NM_001035533	1	chr4	A kinase (PRKA) anchor protein 2 isoform 1	1	-1	-1	0	-1
614	NM_001044747	0	chr5	zinc finger protein 68 isoform b	0	1	0	0	1
615	NM_011672	1	chr16	ubiquitin fusion degradation 1 like	0	0	0	0	0
616	NM_139219	0	chr8	beta-defensin 9	0	0	0	0	0
617	NM_146256	0	chr4	4-hydroxyphenylpyruvate dioxygenase-like	0	0	0	1	0
618	NM_172610	1	chr15	metallophosphoesterase domain containing 1	0	0	0	0	0
619	NM_020593	1	chr2	F-box only protein 3 isoform 2	0	0	0	0	0
620	NM_001081067	0	chr15	alpha-1-B glycoprotein	0	0	0	0	0
621	NM_001081979	0	chrX	methyl CpG binding protein 2 isoform 1	0	0	0	0	0
622	NM_009803	1	chr1	nuclear receptor subfamily 1, group I, member 3	0	0	0	0	0
623	NM_146549	1	chr10	olfactory receptor 786	0	0	0	1	0
624	NM_153545	1	chr11	leucine rich repeat containing 45	0	0	0	0	0
625	NM_010361	0	chr10	glutathione S-transferase, theta 2	0	0	0	0	0
626	NM_080455	1	chr2	teashirt zinc finger family member 2	0	0	0	0	0
627	NM_172725	1	chr5	hypothetical protein LOC231855	0	0	0	0	0
628	NM_028195	1	chr15	cytohesin 4	0	0	0	0	0
629	NM_021471	1	chr6	solute carrier organic anion transporter family,	0	0	0	1	0
630	NM_001033634	0	chr4	zyg-ll homolog B	0	0	0	0	0
631	NM_201245	1	chr11	Rho interacting protein 3 isoform 1	0	0	0	0	0
632	NM_172406	0	chr1	trafficking protein, kinesin binding 2	0	0	0	0	0
633	NM_183367	1	chr17	synaptotagmin-like 3 isoform 3SI	0	0	0	0	0
634	NM_146183	1	chr7	zinc finger protein 428	0	0	0	1	-1
635	NM_023898	1	chr6	phosphodiesterase 6H, cGMP-specific, cone,	0	0	0	0	0
636	NM_181275	1	chr6	taste receptor, type 2, member 139	0	0	0	1	0
637	NM_009059	1	chr17	ral guanine nucleotide dissociation	0	0	0	0	0
638	NM_026819	0	chr14	dehydrogenase/reductase (SDR family) member 1	0	0	0	0	0
639	NM_054097	0	chr10	phosphatidylinositol-5-phosphate 4-kinase, type	0	0	0	0	0
640	NM_172729	0	chr6	nucleotide-binding oligomerization domain	0	0	0	-1	0
641	NM_001001332	0	chr16	stefin A1-like protein	0	0	0	1	0
642	NM_178590	1	chrX	inhibitor of kappaB kinase gamma isoform 2	0	1	0	0	0
643	NM_009389	1	chr9	transducin-like enhancer protein 3 isoform 2	0	0	0	0	-1
644	NM_144829	0	chr11	alanyl-tRNA synthetase domain containing 1	0	0	0	0	-1
645	NM_011617	0	chr17	CD70 antigen	0	1	0	0	-1
646	NM_027426	0	chr4	hypothetical protein LOC70433	1	0	0	0	0
647	NM_172711	1	chr5	GUF1 GTPase homolog	0	0	0	0	0
648	NM_019445	1	chr1	formin 2	0	1	0	0	0
650	NM_207621	0	chr7	olfactory receptor 553	0	0	0	0	0
651	NM_198863	1	chrX	SLIT and NTRK-like family, member 2	0	0	0	-1	0
652	NM_015799	1	chr5	transferrin receptor 2	1	0	0	0	0
653	NM_213659	0	chr11	signal transducer and activator of transcription	0	0	0	0	0
654	NM_010840	1	chr4	5,10-methylenetetrahydrofolate reductase	0	0	0	0	0
655	NM_001081005	1	chr2	hypothetical protein LOC68949	0	0	0	0	0
656	NM_009098	0	chr4	ribosomal protein S8	0	0	0	0	0
657	NM_178730	0	chr5	transmembrane protease, serine 11f	0	0	0	1	0
658	NM_021342	1	chr1	potassium voltage-gated channel, Isk-related	0	0	0	1	0
659	NM_001024619	0	chr7	tsukushi	0	0	0	0	0
660	NM_001033210	0	chr9	hypothetical protein LOC102502	1	0	0	0	0
661	NM_001110796	1	chr5	piccolo isoform 2	0	0	0	0	0
662	NM_001011858	0	chr7	olfactory receptor 504	0	0	0	0	0
663	NM_001080777	0	chr13	hypothetical protein LOC66479 isoform 1	0	0	0	0	0
664	NM_001093752	0	chr3	splicing factor, arginine/serine-rich 11 isoform	0	0	0	0	0
665	NM_010266	0	chr19	guanine deaminase	0	0	0	0	0
666	NM_182698	1	chr11	myosin XV isoform 2a	0	0	0	0	0
667	NM_146357	0	chr16	olfactory receptor 168	0	0	0	1	0
668	NM_021369	0	chr8	cholinergic receptor, nicotinic, alpha	0	0	0	0	0
669	NM_009080	1	chr11	ribosomal protein L26	0	0	0	0	0
670	NM_019517	1	chr16	beta-site APP-cleaving enzyme 2	0	0	-1	0	0
671	NM_183019	1	chr1	Rho guanine nucleotide exchange factor 4	0	0	-1	0	0
672	NM_019781	0	chr4	peroxisomal biogenesis factor 14	0	0	0	0	0
673	NM_020266	1	chr1	DnaJ (Hsp40) homolog, subfamily B, member 10	0	0	0	0	0
674	NM_172507	1	chr9	SH3 domain binding glutamic acid-rich protein	1	0	0	0	0
675	NM_026573	0	chrX	UPF3 regulator of nonsense transcripts homolog	0	0	0	0	0
676	NM_007796	0	chr13	cytotoxic T lymphocyte-associated protein 2	0	0	0	-1	0
677	NM_153085	1	chr18	WW domain containing adaptor with coiled-coil	0	0	0	0	0
678	NM_025335	1	chr13	transmembrane protein 167	0	0	0	1	0
679	NM_145391	0	chr6	TAP binding protein-like	0	0	0	0	0
680	NM_021315	0	chr19	nucleolar complex associated 3 homolog	0	0	0	0	0
681	NM_011665	0	chr17	ubiquitin-conjugating enzyme E2I	0	0	0	0	0
682	NM_028320	1	chr1	adiponectin receptor 1	0	0	0	0	0
683	NM_008357	0	chr8	interleukin 15	0	0	0	0	0
684	NM_020590	1	chr6	gamma-aminobutyric acid (GABA(A))	0	0	0	0	-1
685	NM_033580	1	chr18	protocadherin gamma subfamily B, 8	0	0	0	0	0
686	NM_007994	0	chr13	fructose bisphosphatase 2	0	0	0	0	0
687	NM_013874	1	chr7	D4, zinc and double PHD fingers family 1	0	0	0	0	0
688	NM_001040632	1	chr9	C1q and tumor necrosis factor related protein 5	0	0	0	0	0
689	NM_201385	0	chr15	plectin 1 isoform 2	0	0	0	0	0
690	NM_146744	0	chr13	olfactory receptor 1362	0	0	0	0	0
691	NM_020491	0	chr19	C184L-22	0	0	0	0	0
692	NM_027481	1	chr8	splicing factor 4	0	0	0	0	0
693	NM_011027	1	chr5	purinergic receptor P2X7 isoform a	0	0	0	0	0
694	NM_020264	0	chr9	seminal vesicle secretory protein 7 precursor	0	0	0	0	0
695	NM_001081956	0	chrX	Talia	0	0	0	0	0
696	NM_021432	0	chr6	nucleosome assembly protein 1-like 5	0	0	0	1	0
697	NM_001042674	0	chr8	RNA binding protein gene with multiple splicing	0	0	0	0	-1
698	NM_016797	1	chr10	syntaxin 7	0	0	0	0	0
699	NM_027256	1	chr7	integrator complex subunit 4	0	0	0	0	0
700	NM_146488	0	chr17	olfactory receptor 137	0	0	0	-1	0
701	NM_001079908	1	chr8	fibroblast growth factor receptor 1 isoform 2	0	0	0	0	0
702	NM_001100591	0	chr2	ring finger and CCCH-type zinc finger domains 2	0	0	0	0	-1
703	NM_016715	0	chr5	cytokine receptor-like factor 2	0	0	0	0	0
704	NM_026523	0	chr7	neuromedin B	0	0	0	0	0
705	NM_001042556	0	chr10	brix domain containing 1 isoform 2	0	0	0	1	0
706	NM_008259	0	chr12	forkhead box A1	0	0	0	0	0
707	NM_033521	1	chr15	lysosomal-associated protein transmembrane 4B	0	-1	0	0	0
708	NM_207137	1	chr1	olfactory receptor 417	0	0	0	-1	0
709	NM_026396	0	chr15	BRIX	0	0	0	0	1
710	NM_183408	1	chr9	phosphodiesterase 4A, cAMP specific isoform 5	0	0	0	0	0
711	NM_013755	0	chr3	glycogenin 1	0	0	0	0	-1
712	NM_009233	1	chr8	SRY (sex determining region Y)-box 1	0	0	0	-1	0
713	NM_001033250	1	chr1	LEM domain containing 1	0	0	0	0	0
714	NM_013720	1	chr2	MAX-interacting protein	1	0	0	-1	-1
715	NM_001040683	0	chr16	mediator complex subunit 15 isoform b	0	0	0	0	0
716	NM_019469	1	chr3	histone cluster 2, H3c1 isoform 1	0	0	0	0	0
717	NM_009317	1	chr4	T-cell acute lymphocytic leukemia 2	0	0	0	-1	0
718	NM_007444	0	chr10	S-adenosylmethionine decarboxylase 2	0	0	0	-1	0
719	NM_024231	0	chr19	zinc finger like protein 1	0	0	0	0	0
720	NM_133954	1	chr8	hypothetical protein LOC101985	0	0	0	0	0
721	NM_134223	1	chr13	vomeronasal 1 receptor, I6	0	0	0	1	0
722	NM_001111063	0	chr16	catechol-O-methyltransferase	0	0	0	0	0
723	NM_207216	1	chr15	UDP glycosyltransferases 3 family, polypeptide	0	0	0	1	0
724	NM_001038839	1	chr5	purinergic receptor P2X7 isoform c	0	0	0	0	0
725	NM_177576	0	chr11	Sad1 and UNC84 domain containing 1	0	0	0	1	0
726	NM_019980	0	chr16	LPS-induced TN factor	0	0	0	0	0
727	NM_172823	1	chr16	leishmanolysin-like (metallopeptidase M8	1	0	0	0	0
728	NM_027061	1	chr11	zona pellucida binding protein 2 isoform 1	0	0	0	0	0
729	NM_011898	0	chr18	sprouty homolog 4	0	0	0	0	0
730	NM_009158	0	chr5	mitogen activated protein kinase 10 isoform 1	0	0	0	0	0
731	NM_030244	0	chr2	immediate early response 5-like	0	0	0	-1	0
732	NM_144920	1	chr6	phosphoinositol 3-phosphate-binding protein-2	0	0	0	0	-1
733	NM_008065	1	chr16	GA repeat binding protein, alpha	0	0	0	0	0
734	NM_011231	0	chr3	RAB geranylgeranyl transferase, b subunit	0	0	0	0	0
735	NM_025434	0	chr3	mitochondrial ribosomal protein S28	0	0	0	0	0
736	NM_001013745	1	chr17	zinc finger protein 57	0	0	0	0	0
737	NM_029331	0	chr6	hypothetical protein LOC75541	0	0	0	0	0
738	NM_146216	1	chr8	Vac14 homolog	0	0	0	0	0
739	NM_010609	1	chr19	potassium channel, subfamily K, member 7 isoform	0	0	0	0	-1
740	NM_001038610	0	chr14	dachshund 1 isoform 2	0	0	0	0	0
741	NM_022418	0	chr5	transmembrane and ubiquitin-like domain	0	0	0	0	0
742	NM_001111076	0	chrX	zinc finger protein 182	0	0	0	0	0
743	NM_001013391	0	chr10	cleavage and polyadenylation specific factor 6	0	0	0	0	0
744	NM_026140	0	chr7	glutamyl-tRNA synthetase 2	0	0	0	0	0
745	NM_080561	0	chr5	ubiquitin conjugating enzyme 7 interacting	1	0	0	0	0
746	NM_016678	1	chr4	reversion-inducing-cysteine-rich protein with	1	0	0	0	0
747	NM_026083	1	chr14	RIKEN cDNA 3110050K21	0	0	0	0	0
748	NM_010728	0	chr18	lysyl oxidase	0	0	0	-1	0
749	NM_145394	0	chr3	solute carrier family 44, member 3	0	0	0	0	0
750	NM_029736	1	chr8	solute carrier family 10 (sodium/bile acid	0	0	0	0	1
751	NM_001104634	0	chr6	vomeronasal receptor Vmn2r20	0	0	0	1	0
752	NM_028536	0	chr8	hypothetical protein LOC73420	1	0	0	0	0
753	NM_001111268	0	chr10	glutamate receptor, ionotropic, kainate 2	0	0	0	0	0
754	NM_007877	1	chr16	dopamine receptor 3	0	0	0	1	0
755	NM_177697	1	chr7	von Willebrand factor A domain containing 3A	0	0	0	0	0
756	NM_001109684	0	chr4	kazrin isoform 2	0	0	0	0	0
757	NM_012003	0	chr6	COP9 (constitutive photomorphogenic) homolog,	0	0	0	0	0
758	NM_016795	0	chr17	serine/arginine-rich protein specific kinase 1	1	0	0	0	0
759	NM_001114087	0	chr13	PDZ and LIM domain 7 isoform b	0	0	0	0	0
760	NM_001038887	1	chr5	purinergic receptor P2X7 isoform d	0	0	0	0	0
761	NM_001085383	0	chr3	annexin A9	1	0	0	0	-1
762	NM_178825	1	chr14	epithelial stromal interaction 1 isoform b	0	0	0	0	-1
763	NM_177052	1	chr17	kinesin family member 6	0	0	0	0	0
764	NM_146987	0	chr6	olfactory receptor 457	0	0	0	1	0
765	NM_177096	1	chr19	hypothetical protein LOC320193	0	0	0	1	-1
766	NM_008569	0	chr2	anaphase promoting complex subunit 1	0	0	0	0	1
767	NM_009608	0	chr2	actin, alpha, cardiac	0	0	0	0	0
768	NM_172628	1	chr18	SH3 domain and tetratricopeptide repeats 2	0	0	0	0	0
769	NM_147068	1	chr16	olfactory receptor 166	0	0	0	-1	0
770	NM_009793	1	chr18	calcium/calmodulin-dependent protein kinase IV	0	0	0	0	-1
771	NM_025297	1	chr4	trans-2-enoyl-CoA reductase, mitochondrial	0	0	0	0	0
772	NM_170592	1	chr2	hypothetical protein LOC66617	0	0	0	0	0
773	NM_009799	0	chr3	carbonic anhydrase 1	0	0	0	0	0
774	NM_001024927	0	chr11	Pitpnm family member 3 isoform 1	0	0	0	0	0
775	NM_007737	0	chr1	procollagen, type V, alpha 2	0	0	0	0	0
776	NM_001093750	0	chrX	patched domain containing 1	0	0	0	1	0
777	NM_019686	0	chr9	calcium and integrin binding family member 2	0	0	0	0	0
778	NM_199467	1	chr4	hypothetical protein LOC212377	0	0	0	0	0
779	NM_146016	0	chr11	hypothetical protein LOC237711	0	0	0	0	0
780	NM_001081191	0	chr12	echinoderm microtubule associated protein like	1	0	0	0	0
781	NM_011348	1	chr5	semaphorin 3E	0	-1	-1	0	1
782	NM_144870	0	chr19	NADH dehydrogenase (ubiquinone) Fe-S protein 8	0	0	0	0	0
783	NM_023422	1	chr13	histone cluster 1, H2bc	1	0	0	0	0
784	NM_175154	1	chr2	galactokinase 2	0	0	0	0	0
785	NM_001110017	0	chr16	DAZ interacting protein 3, zinc finger isoform	0	0	-1	0	0
786	NM_010056	0	chr6	distal-less homeobox 5 isoform 1	0	0	0	0	0
787	NM_010856	0	chr14	myosin, heavy polypeptide 6, cardiac muscle,	0	0	0	-1	0
788	NM_016743	0	chr15	nel-like 2 homolog	0	0	0	0	0
789	NM_147011	0	chr2	olfactory receptor 1044	0	0	0	1	0
790	NM_181414	1	chr18	phosphoinositide-3-kinase, class 3	0	0	0	0	0
791	NM_177655	1	chr2	cystatin-like 1 isoform 3	0	0	0	0	0
792	NM_008975	1	chr15	protein tyrosine phosphatase 4a3	0	0	0	0	0
793	NM_001039536	1	chr11	phosphatidylinositol glycan anchor biosynthesis,	0	0	0	0	0
794	NM_008425	1	chr11	potassium inwardly-rectifying channel J2	0	0	0	0	0
795	NM_009506	1	chr8	vascular endothelial growth factor C	0	0	-1	0	0
796	NM_025388	0	chr1	ubiquitin-fold modifier conjugating enzyme 1	0	0	0	0	0
797	NM_017467	0	chr5	zinc finger protein 316	0	0	0	1	0
798	NM_177753	0	chr14	SRY-box 21	0	0	0	0	0
799	NM_146391	0	chr2	olfactory receptor 1058	0	0	0	0	0
800	NM_001111276	1	chr10	insulin-like growth factor 1 isoform 5	0	0	0	0	0
801	NM_016927	1	chr18	polycystic kidney disease 2-like 2	0	0	0	0	0
802	NM_025336	0	chr6	coiled-coil-helix-coiled-coil-helix domain	1	0	0	0	0
803	NM_011319	0	chr3	seryl-aminoacyl-tRNA synthetase	0	0	0	0	0
804	NM_146097	0	chr19	dopamine-responsive protein	0	0	0	0	0
806	NM_008804	1	chr17	phosphodiesterase 9A	0	0	0	1	0
807	NM_008729	1	chr15	catenin (cadherin associated protein), delta 2	0	0	0	0	0
808	NM_009236	0	chr2	SRY-box containing gene 18	0	0	0	0	0
809	NM_145953	0	chr3	cystathionase	0	0	1	1	1
810	NM_013808	0	chr7	cysteine and glycine-rich protein 3	0	0	0	0	0
811	NM_007967	0	chr2	even skipped homeotic gene 2 homolog	0	0	0	0	0
812	NM_172473	1	chr10	HECT domain and ankyrin repeat containing, E3	0	0	0	0	0
813	NM_207150	0	chr2	olfactory receptor 1313	0	0	0	0	0
815	NM_133769	0	chr11	cytoplasmic FMR1 interacting protein 2	0	1	1	0	0
816	NM_146699	1	chr19	olfactory receptor 1445	0	0	0	1	0
817	NM_172735	0	chr6	zinc finger, C3HC type 1	0	0	0	0	0
818	NM_008809	1	chr18	platelet derived growth factor receptor, beta	0	0	0	-1	1
819	NM_177088	1	chr11	coiled-coil domain containing 45	0	0	0	0	0
820	NM_145990	0	chr4	CDK5 regulatory subunit associated protein 2	0	0	0	0	0
821	NM_011728	0	chr4	xeroderma pigmentosum, complementation group A	0	0	0	0	0
822	NM_001039222	0	chr3	hypothetical protein LOC622139	0	0	0	0	0
823	NM_177715	0	chr14	potassium channel tetramerization domain	0	0	0	-1	1
824	NM_178412	0	chr3	hypothetical protein LOC229688	0	0	0	1	0
825	NM_146891	0	chr2	olfactory receptor 1225	0	0	0	1	0
826	NM_010861	1	chr5	myosin, light polypeptide 2, regulatory,	0	0	0	0	0
827	NM_001013412	0	chr5	chemokine (C-C motif) ligand 26-like	0	0	0	1	0
828	NM_016962	1	chr17	spastin	1	0	0	0	-1
829	NM_001077353	1	chr1	glutathione S-transferase, alpha 3	0	0	0	1	0
830	NM_019967	0	chr4	deleted in bladder cancer chromosome region	0	0	0	0	0
831	NM_009657	1	chr11	aldolase 3, C isoform	0	0	0	0	-1
832	NM_009761	0	chr14	BCL2/adenovirus E1B interacting protein 3-like	0	0	0	1	0
833	NM_009819	0	chr6	catenin (cadherin associated protein), alpha 2	0	0	0	0	1
834	NM_011523	1	chr17	synaptojanin 2 isoform c	0	0	0	0	1
835	NM_027400	0	chr18	lectin, mannose-binding, 1	0	0	0	0	0
836	NM_011478	0	chr3	small proline-rich protein 3	0	0	0	1	0
837	NM_016851	1	chr1	interferon regulatory factor 6	0	0	0	0	0
838	NM_177817	0	chr14	hypothetical protein LOC328479	0	0	0	0	0
839	NM_028024	1	chr11	NFKB inhibitor interacting Ras-like protein 2	0	0	0	0	0
840	NM_198303	1	chr1	eukaryotic translation initiation factor 5B	1	0	0	0	1
841	NM_008233	1	chr17	hepatoma-derived growth factor-related protein	0	0	0	0	0
842	NM_001033355	1	chr7	zinc finger protein 568	0	0	0	0	0
844	NM_011636	1	chr9	phospholipid scramblase 1	0	0	-1	-1	-1
845	NM_001033492	0	chrX	hypothetical protein LOC434903	0	0	0	-1	0
846	NM_009330	1	chr11	transcription factor 2	0	0	0	0	0
847	NM_009950	0	chr10	CASP2 and RIPK1 domain containing adaptor with	1	0	0	0	0
848	NM_183113	1	chr2	hypothetical protein LOC75721	0	0	0	0	0
849	NM_173863	0	chr7	transducer of regulated CREB protein 3	1	0	0	0	0
850	NM_001001796	1	chr14	paired related homeobox protein-like 1	0	0	0	0	0
851	NM_001078646	1	chr3	hypothetical protein LOC66715	0	0	0	0	0
852	NM_146795	0	chr10	olfactory receptor 812	0	0	0	1	0
853	NM_001039645	0	chr7	aspartate beta-hydroxylase domain containing 1	0	0	0	-1	0
854	NM_139197	1	chr2	globoside	0	0	0	-1	1
855	NM_025855	1	chr10	enoyl Coenzyme A hydratase domain containing 1	0	0	0	0	0
856	NM_011993	1	chr7	dihydropyrimidinase-related protein 4	0	0	0	-1	0
857	NM_146930	1	chr10	olfactory receptor 791	0	0	0	1	0
858	NM_033606	1	chr6	DEAQ RNA-dependent ATPase	0	0	0	0	0
859	NM_001039967	0	chr8	hypothetical protein LOC66869	0	0	0	0	0
860	NM_026257	1	chr4	UBX domain containing 5	0	0	0	0	0
861	NM_207277	1	chr5	hypothetical protein LOC403174	0	0	0	1	0
862	NM_146750	1	chr7	olfactory receptor 689	0	0	0	0	0
863	NM_007825	0	chr3	cytochrome P450, family 7, subfamily b,	0	0	0	0	0
864	NM_182696	1	chr7	gametogenetin isoform 3	0	0	0	0	0
866	NM_201615	0	chr19	G protein-coupled receptor 10	0	0	0	0	0
867	NM_133889	1	chr4	BSD domain containing 1	0	0	0	1	0
868	NM_199239	1	chr2	sema domain, transmembrane domain (TM), and	0	0	0	1	0
869	NM_001025438	1	chr3	calcium/calmodulin-dependent protein kinase II,	1	1	0	0	1
870	NM_001037722	0	chr3	a disintegrin and metalloprotease domain 15	1	0	0	0	0
871	NM_011460	1	chr13	serine (or cysteine) proteinase inhibitor, clade	0	0	0	1	0
872	NM_029001	1	chr13	elongation of very long chain fatty acids-like	1	0	0	0	-1
873	NM_145840	0	chr7	regulator of G protein signaling 9-binding	1	0	0	1	0
874	NM_011776	1	chr5	zona pellucida glycoprotein 3	0	0	0	1	0
875	NM_020256	1	chrX	kaiso protein	0	0	0	0	0
876	NM_213616	0	chr1	plasma membrane calcium ATPase 4	0	0	0	0	-1
877	NM_010672	1	chr16	keratin associated protein 6-1	0	0	0	0	0
878	NM_011858	1	chr7	odd Oz/ten-m homolog 4	1	0	0	0	0
879	NM_001048229	1	chr2	SCF apoptosis response protein 1	0	0	0	1	0
880	NM_138653	1	chr4	B-box and SPRY domain containing	0	0	0	0	0
881	NM_010886	0	chr6	NADH dehydrogenase (ubiquinone) 1 alpha	0	0	0	0	0
882	NM_028807	1	chr12	hypothetical protein LOC74190	0	0	0	0	0
883	NM_001081101	1	chr5	hypothetical protein LOC71101	0	0	0	0	0
884	NM_028761	0	chr16	poly(A)-specific ribonuclease (deadenylation	0	0	0	0	0
885	NM_028426	1	chrX	hypothetical protein LOC73061	0	1	0	0	0
886	NM_144856	0	chr17	solute carrier family 22 member 7	0	0	0	1	0
887	NM_017385	1	chr14	eosinophil-associated, ribonuclease A family,	0	0	0	0	0
888	NM_013927	1	chr4	cyclic nucleotide gated channel beta 3	0	0	0	0	0
889	NM_146860	1	chr16	olfactory receptor 161	0	0	0	-1	0
890	NM_001004185	1	chr7	WAS protein homology region 2 domain containing	0	0	0	0	0
891	NM_133748	0	chr1	INSIG-2 membrane protein	0	0	0	-1	0
892	NM_011742	1	chr8	zinc finger protein 1 isoform 2	0	0	0	0	0
893	NM_001111312	1	chr1	leucine rich repeat (in FLII) interacting	0	0	0	0	0
894	NM_008499	1	chr5	LIM homeobox protein 5	0	0	0	0	0
895	NM_023055	0	chr17	solute carrier family 9 isoform 3 regulator 2	1	0	0	1	0
896	NM_178656	1	chr11	hypothetical protein LOC193003	0	0	0	0	0
897	NM_138952	0	chr4	receptor-interacting serine-threonine kinase 2	1	0	0	0	0
898	NM_021297	1	chr4	toll-like receptor 4	0	0	0	0	0
899	NM_133670	0	chr7	sulfotransferase family 1A, phenol-preferring,	0	0	0	0	0
900	NM_133735	0	chr5	pentatricopeptide repeat domain 1	0	0	0	0	0
901	NM_001013411	0	chr10	Na+/K+ transporting ATPase interacting 2 long	0	0	0	0	0
902	NM_177203	1	chr3	hypothetical protein LOC320604	0	0	0	0	0
903	NM_031162	1	chr1	CD247 antigen isoform eta precursor	1	0	0	0	-1
904	NM_001010838	1	chr10	trace amine-associated receptor 7D	0	0	0	-1	0
905	NM_026122	0	chr9	high mobility group nucleosomal binding domain 3	0	0	0	0	0
906	NM_001080747	0	chr5	general transcription factor II I isoform 3	0	0	0	0	-1
907	NM_133709	1	chr7	chordin-like 2	0	0	0	0	0
908	NM_026014	1	chr8	chromatin licensing and DNA replication factor	0	0	0	0	0
909	NM_008341	1	chr11	insulin-like growth factor binding protein 1	0	0	0	1	0
910	NM_001105071	1	chr7	vomeronasal receptor Vmn2r39	0	0	0	-1	0
911	NM_177698	0	chr8	pleckstrin and Sec7 domain containing 3 isoform	0	0	0	0	-1
912	NM_001081331	0	chr7	hypothetical protein LOC71007	0	0	0	0	0
913	NM_146472	1	chr11	olfactory receptor 1384	0	0	0	0	0
914	NM_170593	1	chr2	dispatched homolog 2	0	0	0	1	0
915	NM_080639	0	chr6	tissue inhibitor of metalloproteinase 4	0	0	0	-1	0
916	NM_001098669	0	chr6	killer cell lectin-like receptor subfamily C,	0	0	0	-1	-1
917	NM_021278	0	chrX	thymosin, beta 4, X chromosome	0	0	0	0	0
918	NM_001098810	1	chr11	Bcl-2 inhibitor of transcription isoform b	0	0	0	1	0
919	NM_029142	1	chrX	hypothetical protein LOC75013	0	0	0	0	0
920	NM_178375	1	chr2	zinc finger, SWIM domain containing 3	0	0	0	0	-1
921	NM_010059	0	chr15	disrupted meiotic cDNA 1 homolog	0	0	0	0	0
922	NM_001110196	0	chr10	ring finger protein 146	0	0	0	0	0
923	NM_177911	1	chr9	transglutaminase 4 (prostate)	0	0	0	0	0
924	NM_001005748	1	chr13	phosphatase and actin regulator 1 isoform 3	0	0	0	1	0
925	NM_134255	1	chr9	elongation of very long chain fatty acids-like	0	0	0	0	0
926	NM_008034	0	chr7	folate receptor 1 (adult)	0	0	0	1	0
927	NM_013793	0	chr6	killer cell lectin-like receptor, subfamily A,	0	0	0	0	0
928	NM_172716	1	chr5	polycomb group ring finger 3	0	0	0	0	0
929	NM_010597	1	chr3	potassium voltage-gated channel, shaker-related	0	0	0	0	0
930	NM_007569	1	chr10	B-cell translocation gene 1, anti-proliferative	0	0	0	0	-1
931	NM_053255	0	chr18	elaC homolog 1	0	1	0	0	0
932	NM_001083322	0	chr6	NKG2-D isoform b	1	1	1	-1	-1
933	NM_172899	1	chr7	dermokine beta	0	0	0	0	0
934	NM_001033979	0	chr4	low density lipoprotein receptor A domain	0	0	0	0	0
935	NM_010039	1	chr8	defensin related cryptdin 4	0	0	0	-1	0
936	NM_212452	0	chr3	relaxin/insulin-like family peptide receptor 1	0	0	0	0	0
937	NM_054068	0	chr2	visual system homeobox 1 homolog	0	0	0	0	0
938	NM_181066	1	chr5	hypothetical protein LOC231841 isoform 2	0	0	0	0	0
939	NM_001039646	0	chr5	hypothetical protein LOC626578	0	0	0	0	0
940	NM_001042655	0	chr7	TBC1 domain family, member 17	0	0	0	0	0
941	NM_025362	1	chr5	Williams-Beuren syndrome critical region 18	0	0	0	0	0
942	NM_001037742	0	chr1	hypothetical protein LOC68736 isoform 1	0	0	0	1	0
943	NM_181750	1	chr1	R3H domain (binds single-stranded nucleic	0	0	0	0	0
944	NM_007635	1	chr5	cyclin G2	1	0	0	0	0
945	NM_147218	0	chr11	ATP-binding cassette, sub-family A (ABC1),	0	0	0	0	0
946	NM_031185	0	chr10	A kinase (PRKA) anchor protein (gravin) 12	0	0	0	0	0
947	NM_177690	0	chr7	NACHT, leucine rich repeat and PYD containing 2	0	0	0	1	0
948	NM_146184	1	chr7	UDP-Gal:betaGal beta 1,3-galactosyltransferase	0	0	0	0	0
949	NM_025427	0	chr14	response gene to complement 32	0	0	0	0	0
950	NM_026660	0	chr5	major facilitator superfamily domain containing	0	0	0	0	0
951	NM_008243	1	chr9	macrophage stimulating 1 (hepatocyte growth	0	0	0	0	0
953	NM_175349	0	chr17	lactate dehydrogenase A-like 6B	0	0	0	0	0
954	NM_015766	1	chr17	Epstein-Barr virus induced gene 3 protein	0	0	0	0	0
955	NM_001039149	1	chr18	platelet and T cell activation antigen 1 isoform	1	0	0	0	0
956	NM_009632	1	chr14	poly (ADP-ribose) polymerase family, member 2	1	0	0	0	0
957	NM_153058	1	chr18	microtubule-associated protein, RP/EB family,	1	0	0	1	1
958	NM_027411	0	chr11	coiled-coil domain containing 99	0	0	0	0	0
959	NM_029278	0	chr5	probable nucleolar complex protein 14	0	0	0	0	0
960	NM_019581	1	chr17	GTP binding protein 2	0	0	0	0	0
961	NM_172583	1	chr12	transmembrane protein 63c	0	0	0	0	0
962	NM_153134	1	chr7	FKSG27	0	0	0	0	0
963	NM_177580	0	chr15	BAI1-associated protein 2-like 2	0	0	0	0	0
964	NM_013637	0	chr16	protamine 1	0	0	0	1	0
965	NM_001101463	0	chr5	hypothetical protein LOC231885	0	0	0	-1	0
966	NM_146829	1	chr9	olfactory receptor 27	0	0	0	0	0
967	NM_172727	1	chr6	hypothetical protein LOC231946	0	0	0	0	0
968	NM_145851	0	chr2	Cdk5 and Abl enzyme substrate 2	0	0	0	0	0
969	NM_133831	0	chr7	glioma tumor suppressor candidate region gene 2	1	0	0	0	0
970	NM_001081201	0	chr4	dpy-19-like 4	0	0	0	0	0
971	NM_009010	0	chr8	RAD23a homolog	0	0	0	0	0
972	NM_173401	0	chr4	F-box protein 44	0	0	0	0	0
973	NM_172145	1	chr4	hypothetical protein LOC230752	0	0	0	-1	0
974	NM_007570	0	chr1	B-cell translocation gene 2, anti-proliferative	0	0	0	0	0
975	NM_001099644	0	chr9	5-hydroxytryptamine (serotonin) receptor 3A	0	0	0	1	0
976	NM_146301	0	chr19	olfactory receptor 1475	0	0	0	-1	0
977	NM_175563	0	chr11	proline rich 11	0	0	0	0	0
978	NM_001082532	1	chr9	phosphatidylinositol glycan anchor biosynthesis,	0	0	0	0	0
979	NM_001033252	0	chrX	hypothetical protein LOC213450	0	0	0	0	0
980	NM_001079883	0	chr12	B-cell leukemia/lymphoma 11B isoform a	0	0	-1	0	0
981	NM_178726	1	chr3	protein phosphatase 1 (formerly 2C)-like	0	0	0	0	0
982	NM_212485	0	chr15	keratin 73	0	0	0	0	0
983	NM_175325	0	chr9	Bardet-Biedl syndrome 4 homolog	0	0	1	0	0
984	NM_030087	1	chr17	NADH-ubiquinone oxidoreductase flavoprotein 3	0	0	0	0	0
985	NM_175341	1	chr14	muscleblind-like 2 isoform 1	0	0	1	0	0
986	NM_011385	0	chr4	Sloan-Kettering viral oncogene homolog	0	0	0	0	0
987	NM_025619	0	chr2	hypothetical protein LOC227736	0	0	0	0	0
988	NM_028295	0	chr16	protein disulfide isomerase associated 5	0	0	0	0	1
989	NM_015812	1	chr12	regulator of G-protein signaling 6	0	0	0	0	0
990	NM_080845	1	chr10	formiminotransferase cyclodeaminase	0	0	0	1	0
991	NM_182745	1	chr5	hypothetical protein LOC76421	0	0	0	0	0
992	NM_028521	1	chr2	phosphatase, orphan 2	0	0	0	0	0
993	NM_146981	1	chr2	olfactory receptor 1260	0	0	0	0	0
994	NM_080837	0	chr17	hypothetical protein LOC28106	0	0	0	0	0
995	NM_001081366	1	chr16	vacuolar protein sorting 8 homolog	0	0	0	-1	-1
996	NM_008223	1	chr16	serine (or cysteine) proteinase inhibitor, clade	0	0	0	0	0
997	NM_001081144	0	chr5	zinc finger protein 518B	0	0	0	0	0
998	NM_153398	1	chr10	zinc finger and BTB domain containing 24	0	0	0	0	0
999	NM_053014	0	chr10	1-acylglycerol-3-phosphate O-acyltransferase 3	0	0	0	0	0
1000	NM_013844	0	chr5	zinc finger protein 68 isoform a	0	1	0	0	1
1001	NM_029468	1	chr8	zinc finger protein 821	0	0	0	1	0
1002	NM_144556	1	chr7	leucine-rich repeat LGI family, member 4	0	0	0	0	0
1003	NM_001004187	1	chr7	exonuclease NEF-sp isoform 1	0	0	1	0	-1
1004	NM_026319	1	chr4	coiled-coil domain containing 2	0	0	1	0	0
1005	NM_013850	1	chr10	ATP-binding cassette, sub-family A, member 7	0	0	0	0	0
1006	NM_025991	1	chr2	kelch repeat and BTB (POZ) domain containing 4	0	0	0	0	0
1007	NM_001043228	1	chr19	terminal deoxynucleotidyltransferase isoform 2	0	0	0	0	0
1008	NM_153544	1	chr11	hypothetical protein LOC217216	0	0	0	0	0
1009	NM_153786	1	chr10	vestigial like 2 homolog	0	0	0	0	0
1010	NM_008242	1	chr13	forkhead box D1	0	0	0	0	0
1011	NM_008268	1	chr11	homeo box B5	0	0	0	-1	0
1012	NM_145562	1	chr5	RIKEN cDNA 9130213B05	0	0	0	1	0
1013	NM_008831	1	chr11	prohibitin	0	0	0	0	0
1014	NM_181584	0	chrX	growth factor receptor bound protein	0	0	0	-1	-1
1015	NM_146557	1	chr9	olfactory receptor 869	0	0	0	0	0
1016	NM_146847	0	chr2	olfactory receptor 1090	0	0	0	1	0
1017	NM_001001451	0	chr6	taste receptor, type 2, member 138	0	0	0	0	0
1018	NM_144902	0	chr3	solute carrier family 35	0	1	1	0	0
1019	NM_025746	0	chr1	hypothetical protein LOC66755	0	0	0	-1	0
1020	NM_025648	1	chr8	phenylalanyl-tRNA synthetase, alpha subunit	0	0	0	1	0
1021	NM_172675	1	chr2	syntaxin 16 isoform a	0	0	0	0	0
1022	NM_001081197	1	chr1	apolipoprotein B mRNA editing enzyme, catalytic	0	0	0	0	0
1023	NM_018774	1	chr4	polyhomeotic-like 2	0	0	0	0	0
1024	NM_001037665	1	chr8	zinc finger protein 1 isoform 1	0	0	0	0	0
1025	NM_172462	0	chr5	zinc finger protein 11	0	0	1	0	0
1026	NM_019867	0	chr1	neuronal guanine nucleotide exchange factor	0	0	0	1	0
1027	NM_177672	0	chr4	transmembrane protein 201 isoform b	0	-1	0	0	0
1028	NM_026020	1	chr7	ribosomal protein, large P2	0	0	0	0	0
1029	NM_019563	1	chr4	Cbp/p300-interacting transactivator, with	0	0	0	0	0
1031	NM_021372	1	chr11	transcriptional regulator interacting with the	0	0	0	0	0
1032	NM_008631	1	chr8	metallothionein 4	0	0	0	0	0
1033	NM_010157	0	chr12	estrogen receptor beta isoform 2	0	0	0	0	0
1034	NM_001037136	1	chr1	centaurin, gamma 2 isoform 2	0	0	0	0	1
1035	NM_198004	1	chr13	gluconokinase-like protein isoform a	0	0	0	0	0
1036	NM_172755	1	chr8	arginine/serine-rich 14 splicing factor	0	1	0	0	0
1037	NM_001005859	0	chr3	ribosomal protein L34	0	0	0	0	0
1038	NM_001081160	0	chr17	MAM domain containing	0	0	0	0	0
1039	NM_001111107	0	chr13	zinc finger protein 322a	0	0	0	0	0
1040	NM_198091	1	chr9	ubiquitin-specific protease 2 isoform Usp2-45	0	0	0	0	-1
1041	NM_175659	0	chr13	histone cluster 1, H2ah	0	0	0	-1	0
1042	NM_019687	0	chr11	solute carrier family 22 member 4	0	0	0	1	0
1043	NM_178277	0	chr18	hypothetical protein LOC106894 isoform 1	0	0	0	0	0
1044	NM_011799	1	chr11	cell division cycle 6 homolog isoform a	0	0	0	0	0
1045	NM_172506	0	chr16	brother of CDO	0	0	0	0	0
1046	NM_175149	0	chr8	hypothetical protein LOC69551	0	0	0	0	0
1047	NM_019492	1	chr4	regulator of G-protein signaling 3 isoform 1	0	1	0	-1	0
1048	NM_027609	1	chr5	spermatogenesis associated glutamate (E)-rich	0	0	0	1	0
1049	NM_173382	1	chr3	hypothetical protein LOC212127	0	0	0	0	0
1050	NM_023746	1	chr13	prolactin family 5, subfamily a, member 1	0	0	0	1	0
1051	NM_010130	1	chr17	EGF-like module containing, mucin-like, hormone	0	-1	0	0	1
1052	NM_025904	0	chr13	hypothetical protein LOC67008	0	0	0	0	0
1053	NM_146379	1	chr7	olfactory receptor 654	0	0	0	1	0
1054	NM_026125	1	chr4	C1q domain containing 2	0	0	0	0	0
1055	NM_177793	1	chr10	hypothetical protein LOC327747	1	0	0	0	0
1056	NM_183185	0	chrX	zinc finger protein 300	0	0	0	0	0
1057	NM_026437	1	chr19	hypothetical protein LOC67894	0	0	0	0	0
1059	NM_008012	1	chr6	aldo-keto reductase family 1, member B8	0	0	0	0	0
1060	NM_022328	0	chr17	myeloid/lymphoid or mixed-lineage leukemia	0	0	0	0	0
1061	NM_022422	1	chr17	guanine nucleotide binding protein 13, gamma	0	0	0	0	0
1062	NM_213660	0	chr11	signal transducer and activator of transcription	0	0	0	0	0
1063	NM_001081567	0	chr5	mitogen activated protein kinase 10 isoform 2	0	0	0	0	0
1064	NM_026468	0	chr15	ATP synthase, H+ transporting, mitochondrial F0	0	0	0	0	0
1065	NM_001012309	0	chr11	coiled-coil domain containing 55	0	0	0	0	0
1066	NM_023868	0	chr13	ryanodine receptor 2, cardiac	0	0	0	0	0
1067	NM_029256	0	chr7	coiled-coil domain containing 83	0	0	0	0	0
1068	NM_145611	0	chr9	ankyrin repeat domain 25	0	0	0	1	0
1069	NM_001081633	0	chr16	DiGeorge syndrome critical region protein 14	0	0	0	0	1
1070	NM_019738	0	chr7	p8 protein	0	1	0	0	0
1071	NM_010613	0	chr17	KH-type splicing regulatory protein (FUSE	0	0	0	0	0
1073	NM_010496	0	chr12	inhibitor of DNA binding 2	0	0	0	0	0
1074	NM_019662	0	chr8	Ras-related associated with diabetes	0	0	0	-1	-1
1075	NM_026080	0	chr11	mitochondrial ribosomal protein S24	0	0	0	0	0
1076	NM_147013	1	chr2	olfactory receptor 1038	0	0	0	0	0
1077	NM_009280	0	chr18	synovial sarcoma translocation, Chromosome 18	0	0	0	0	0
1078	NM_001040426	0	chr9	thrombospondin, type I, domain containing 4	0	0	0	0	0
1079	NM_001033367	0	chr17	NLR family, CARD domain containing 4	0	0	0	0	0
1080	NM_145920	1	chr5	Ellis van Creveld syndrome 2 homolog	0	0	0	0	0
1081	NM_175224	0	chr3	methionyl aminopeptidase 1	0	0	0	0	0
1082	NM_028083	1	chr16	chromatin assembly factor 1 subunit B	0	0	0	0	0
1083	NM_011901	0	chr18	TAF7 RNA polymerase II, TATA box binding protein	0	0	0	0	0
1084	NM_207539	1	chr7	MAS-related GPR, member B8	0	0	0	-1	0
1085	NM_145505	1	chr19	hypothetical protein LOC226252	0	0	0	0	0
1086	NM_011850	1	chr4	nuclear receptor subfamily 0, group B, member 2	0	0	0	0	0
1087	NM_028889	1	chr1	EF hand domain containing 1	0	0	0	1	0
1088	NM_009601	0	chr11	cholinergic receptor, nicotinic, beta	0	0	0	0	0
1089	NM_008080	1	chr10	beta-1,4-N-acetylgalactosaminyltransferase	0	1	1	0	0
1090	NM_026906	0	chr13	cathepsin 3 precursor	0	0	0	1	0
1091	NM_011912	1	chr6	ventral anterior homeobox containing gene 2	0	0	0	0	0
1092	NM_177790	0	chr11	zinc finger protein 385C	0	0	0	0	0
1093	NM_009397	0	chr10	tumor necrosis factor, alpha-induced protein 3	0	0	0	0	0
1094	NM_026442	0	chr9	hypothetical protein LOC67899	0	0	0	0	0
1095	NM_172990	1	chr4	pantothenate kinase 4	0	0	0	1	0
1096	NM_001033773	1	chr4	ubiquitin-conjugating enzyme E2U (putative)	0	0	0	0	0
1097	NM_027117	1	chr12	kelch domain containing 2	0	0	0	0	0
1098	NM_178630	1	chr6	carboxypeptidase 3, cytosolic	0	0	0	0	-1
1099	NM_178363	1	chr12	YLP motif containing 1	0	0	0	0	0
1100	NM_146789	0	chr2	olfactory receptor 1230	0	0	0	-1	0
1101	NM_025529	1	chr19	nudix-type motif 8	0	0	0	0	0
1102	NM_026921	0	chr13	HESB like domain containing 2	0	0	0	0	0
1103	NM_011448	1	chr11	SRY-box containing gene 9	0	0	0	1	0
1104	NM_001033769	0	chrUn_random	hypothetical protein LOC333467	0	0	0	-1	0
1105	NM_026329	0	chr19	polymerase (RNA) II (DNA directed) polypeptide	0	0	0	0	0
1106	NM_001102424	1	chr2	syntaxin 16 isoform c	0	0	0	0	0
1107	NM_177588	1	chr2	threonine synthase-like 1 isoform a	0	0	0	0	0
1108	NM_028727	1	chr4	nucleolar protein 9	0	0	-1	0	0
1109	NM_028990	0	chr6	transmembrane protein 168	0	0	0	0	0
1110	NM_007555	1	chr9	bone morphogenetic protein 5	0	0	0	0	0
1111	NM_153054	0	chr8	solute carrier family 18, member 1	0	0	0	0	0
1112	NM_181817	0	chr3	relaxin family peptide receptor 4	0	0	0	-1	0
1113	NM_144927	1	chr8	hypothetical protein LOC234138	0	0	0	0	0
1114	NM_172751	1	chr8	Rho guanine nucleotide exchange factor (GEF) 10	0	0	0	0	0
1115	NM_023893	0	chr17	Ng23 protein	0	0	0	0	0
1116	NM_001030292	1	chr2	potassium channel, subfamily K, member 15	0	0	0	0	0
1117	NM_001033170	1	chr7	hypothetical protein LOC73813	0	0	0	0	0
1118	NM_001002012	1	chr12	heat shock protein 2	0	0	0	-1	0
1119	NM_001029850	0	chr6	membrane associated guanylate kinase, WW and PDZ	0	0	0	1	-1
1120	NM_025285	1	chr3	stathmin-like 2	0	0	0	0	0
1121	NM_001033043	1	chr14	ring finger protein 17	0	0	0	0	0
1122	NM_008423	1	chrX	potassium voltage-gated channel, Shal-related	0	0	0	0	0
1123	NM_133997	1	chr10	apolipoprotein F	0	0	0	0	0
1124	NM_001013381	0	chr11	radical S-adenosyl methionine domain containing	0	0	0	0	0
1125	NM_026431	1	chr10	hypothetical protein LOC67884	0	0	0	0	0
1126	NM_008530	1	chr15	lymphocyte antigen 6 complex, locus F	0	0	0	1	0
1127	NM_001081695	1	chr10	DNA (cytosine-5-)-methyltransferase 3-like	0	0	0	0	0
1128	NM_001082976	0	chr12	membrane targeting (tandem) C2 domain containing	0	0	0	0	0
1129	NM_146503	0	chr9	olfactory receptor 952	0	0	0	0	0
1130	NM_007499	0	chr9	ataxia telangiectasia mutated homolog	0	0	0	0	0
1132	NM_139298	1	chr11	wingless-type MMTV integration site 9A	0	0	0	0	1
1133	NM_153597	1	chr19	tRNA splicing 2' phosphotransferase 1	0	0	0	0	0
1134	NM_025407	1	chr9	ubiquinol-cytochrome c reductase core protein 1	0	0	0	0	0
1135	NM_027077	1	chr1	hypothetical protein LOC69428	0	0	0	1	0
1136	NM_172054	0	chr1	thioredoxin domain containing 9	0	0	0	0	0
1137	NM_145224	1	chrX	T-box 22 isoform 1	0	0	0	1	0
1138	NM_027139	1	chr13	TAF9 RNA polymerase II, TATA box binding protein	0	0	0	0	0
1139	NM_177039	1	chr12	hypothetical protein LOC319942	0	0	0	-1	0
1140	NM_019538	0	chrX	placental specific protein 1	0	0	0	0	0
1141	NM_001005605	1	chr6	AE binding protein 2 isoform 1	1	0	0	0	0
1142	NM_025719	0	chr13	NFKB activating protein-like	0	0	0	0	0
1143	NM_029884	0	chr8	heparan-alpha-glucosaminide N-acetyltransferase	0	0	0	0	0
1144	NM_009620	0	chr12	a disintegrin and metallopeptidase domain 4	0	0	0	1	0
1145	NM_011486	0	chr11	signal transducer and activator of transcription	0	0	0	0	0
1146	NM_013561	0	chr9	5-hydroxytryptamine (serotonin) receptor 3A	0	0	0	1	0
1147	NM_016782	1	chr11	contactin associated protein 1	0	0	0	-1	0
1148	NM_001024707	0	chr7	low density lipoprotein receptor-related protein	0	0	0	0	0
1149	NM_001007575	0	chr13	zinc finger protein 58	0	0	0	0	0
1150	NM_027239	1	chr11	hypothetical protein LOC69864	0	0	0	0	0
1151	NM_027935	0	chr4	transmembrane protein 50A	0	0	0	0	0
1152	NM_001033157	1	chr12	hypothetical protein LOC236366	0	0	0	1	0
1153	NM_010076	0	chr13	dopamine receptor D1A	0	0	0	0	0
1154	NM_013506	1	chr16	eukaryotic translation initiation factor 4A2	0	0	0	0	0
1155	NM_010008	0	chr4	cytochrome P450, family 2, subfamily j,	0	0	0	1	0
1156	NM_177016	0	chr13	solute carrier family 17 (sodium phosphate),	0	0	0	1	0
1157	NM_145370	1	chr11	G protein pathway suppressor 1	0	0	0	0	0
1158	NM_010150	0	chr8	nuclear receptor subfamily 2, group F, member 6	0	0	0	0	0
1159	NM_028707	1	chr18	pleckstrin and Sec7 domain containing 2	0	0	0	0	0
1160	NM_027130	0	chr18	AFG3(ATPase family gene 3)-like 2	0	0	0	0	0
1161	NM_011073	1	chr10	perforin 1	0	0	0	1	0
1162	NM_027960	0	chr8	dipeptidase 3	0	0	0	1	0
1163	NM_008087	1	chr7	growth arrest specific 2	0	1	0	0	0
1164	NM_016740	1	chr3	S100 calcium binding protein A11 (calizzarin)	0	0	0	0	-1
1165	NM_001037955	1	chr13	dual specificity phosphatase TS-DSP2 isoform a	0	0	0	0	0
1166	NM_011458	1	chr12	serine (or cysteine) proteinase inhibitor, clade	0	0	0	1	0
1167	NM_008565	0	chr16	minichromosome maintenance complex component 4	0	0	0	0	0
1168	NM_008497	1	chr7	luteinizing hormone beta	0	0	0	0	0
1169	NM_028984	1	chr2	hypothetical protein LOC74528	0	0	0	0	0
1170	NM_026508	0	chr16	TNF receptor-associated protein 1	0	0	0	0	0
1171	NM_027828	1	chr12	hypothetical protein LOC104943	0	0	0	1	0
1172	NM_194053	1	chr11	reticulon 4 isoform B2	0	0	0	0	0
1173	NM_183285	1	chr11	potassium channel tetramerisation domain	0	0	0	1	0
1174	NM_199305	0	chr4	transmembrane protein 39b	0	0	0	0	0
1175	NM_175411	0	chr9	protein phosphatase 4, regulatory subunit 1-like	1	0	0	0	1
1176	NM_001102425	1	chr2	syntaxin 16 isoform d	0	0	0	0	0
1177	NM_146878	0	chr11	olfactory receptor 30	0	0	0	0	0
1178	NM_027835	0	chr2	interferon induced with helicase C domain 1	0	0	0	-1	1
1179	NM_001048148	1	chr2	zinc finger, CCCH-type with G patch domain	0	0	0	0	0
1180	NM_008566	1	chr8	minichromosome maintenance deficient 5, cell	0	0	0	0	0
1181	NM_001081959	1	chr12	kinesin light chain 1 isoform 1H	0	0	0	0	0
1182	NM_172523	1	chr19	solute carrier family 18 (vesicular monoamine),	0	0	0	0	0
1183	NM_001079909	1	chr8	fibroblast growth factor receptor 1 isoform 3	0	0	0	0	0
1184	NM_008043	1	chr19	GSK-3 binding protein FRAT1	0	0	0	0	0
1185	NM_027949	0	chr14	PHD finger protein 7	0	0	0	0	0
1186	NM_001081350	1	chr13	nucleolar protein 8	0	0	0	0	0
1187	NM_007545	1	chr5	harakiri	0	0	0	0	0
1188	NM_146274	0	chr2	olfactory receptor 1311	0	0	0	-1	0
1189	NM_001110827	0	chr15	RNA binding motif protein 9 isoform 3	1	0	0	0	0
1190	NM_009546	1	chr11	tripartite motif protein 25	0	0	0	0	0
1191	NM_011392	1	chr13	solute carrier family 34 (sodium phosphate),	0	0	0	0	0
1192	NM_134185	1	chr6	vomeronasal 1 receptor, C30	0	0	0	-1	0
1193	NM_030261	1	chr9	sestrin 3	0	0	0	-1	0
1194	NM_001008497	0	chr3	P2Y14 receptor	0	0	0	-1	-1
1195	NM_030614	1	chrX	fibroblast growth factor 16	0	0	0	-1	0
1196	NM_028193	0	chr12	transcription initiation factor IIIB	0	0	0	0	0
1197	NM_008951	0	chr3	proteasome 26S non-ATPase subunit 4	0	0	0	0	0
1198	NM_020293	0	chr17	claudin 9	0	0	0	1	0
1199	NM_175431	0	chr12	hypothetical protein LOC207921	0	0	0	-1	-1
1200	NM_207634	1	chr14	ribosomal protein S24 isoform 2	0	0	0	0	0
1201	NM_029344	0	chr11	acylphosphatase 2, muscle type	0	0	0	0	0
1202	NM_019472	1	chr15	myosin X	1	0	0	0	-1
1203	NM_175344	1	chr15	transmembrane protein 16F	0	1	0	0	0
1204	NM_179203	0	chr4	AAA-ATPase TOB3	0	0	0	0	0
1205	NM_011629	1	chr10	nuclear receptor subfamily 2, group C, member 1	0	0	0	0	0
1206	NM_009768	1	chr10	basigin isoform 1	0	0	0	-1	0
1207	NM_145847	0	chr7	vomeronasal 1 receptor, J3	0	0	0	0	0
1208	NM_198610	0	chr4	immunoglobin superfamily, member 21	0	0	0	1	0
1209	NM_146356	1	chr7	olfactory receptor 521	0	0	0	1	0
1210	NM_030018	0	chr16	transmembrane protein 50B	0	0	0	0	0
1211	NM_175681	0	chr11	glucagon-like peptide 2 receptor	0	0	0	0	0
1212	NM_001033001	1	chrX	hypothetical protein LOC436230	0	0	0	0	0
1213	NM_019690	1	chr2	GNAS complex locus isoform c	0	0	0	0	0
1214	NM_007720	1	chr9	chemokine (C-C motif) receptor 8	1	-1	0	1	1
1216	NM_011635	1	chrX	tumor rejection antigen P1A	0	0	0	-1	0
1217	NM_010508	1	chr16	interferon receptor 1 precursor	1	0	0	0	0
1218	NM_080637	0	chr18	non-metastatic cells 5, protein expressed in	0	0	0	0	0
1219	NM_198656	1	chr2	cadherin-like 26	0	0	0	0	0
1220	NM_173735	1	chr12	RIKEN cDNA 2310044G17	1	0	0	0	0
1221	NM_028211	1	chr5	hypothetical protein LOC72357	0	0	0	0	0
1222	NM_207153	1	chr11	olfactory receptor 325	0	0	0	-1	0
1223	NM_026768	1	chr17	mitochondrial ribosomal protein S18A	0	0	0	0	0
1224	NM_146727	0	chr7	olfactory receptor 611	0	0	0	-	0
1225	NM_009222	1	chr2	synaptosomal-associated protein 23	0	0	0	0	0
1226	NM_178081	0	chr1	macrophage MHC receptor 2 isoform 2	0	0	0	0	0
1227	NM_178708	0	chr8	PCI domain containing 2	0	0	0	0	0
1228	NM_175686	0	chr1	paired related homeobox 1 isoform b	0	0	0	1	0
1229	NM_009674	0	chr14	annexin A7	0	0	0	0	0
1230	NM_177653	0	chr2	hypothetical protein LOC228592	0	0	0	-1	0
1231	NM_001098203	0	chr11	hypermethylated in cancer 1 isoform 2	0	0	0	0	0
1232	NM_130891	1	chr10	glutamate receptor interacting protein 1 isoform	0	0	0	0	0
1233	NM_026805	0	chr5	SV2 related protein	0	0	0	0	0
1234	NM_147047	1	chr7	olfactory receptor 618	0	0	0	1	0
1235	NM_030116	1	chr3	mitochondrial ribosomal protein L9	0	0	0	0	0
1236	NM_146826	1	chr9	olfactory receptor 969	0	0	0	-	0
1237	NM_175417	0	chr13	hypothetical protein LOC109254	0	0	0	0	0
1238	NM_009374	1	chr2	transglutaminase 3, E polypeptide	0	0	0	-1	0
1239	NM_001002791	0	chr2	beta-defensin 22	0	0	0	1	0
1240	NM_008672	0	chr7	nucleosome assembly protein 1-like 4	0	0	0	0	0
1241	NM_013475	1	chr11	apolipoprotein H precursor	0	0	0	0	0
1242	NM_001080557	1	chr6	vesicle-associated membrane protein 1 isoform b	0	0	0	0	0
1243	NM_001013368	0	chr7	E2F transcription factor 8	0	0	0	0	0
1244	NM_027341	0	chr16	DAZ interacting protein 3, zinc finger isoform	0	0	-1	0	0
1245	NM_172800	0	chr11	sidekick 2	0	0	0	0	0
1246	NM_001039078	1	chr8	proline synthetase co-transcribed isoform c	0	0	0	0	0
1247	NM_027570	0	chr8	D-lactate dehydrogenase	0	0	0	0	1
1248	NM_145633	1	chr7	VPS9-ankyrin repeat-containing protein isoform	1	0	0	0	0
1249	NM_020597	1	chr14	beta-microseminoprotein	0	0	0	0	0
1250	NM_175551	0	chr2	death inducer-obliterator 1 isoform 3	0	0	-1	0	0
1251	NM_001033336	0	chr14	ATP-binding cassette, sub-family C (CFTR/MRP),	1	0	0	0	0
1252	NM_001080746	0	chr5	general transcription factor II I isoform 1	0	0	0	0	-1
1253	NM_054043	0	chr11	Musashi homolog 2	0	0	0	0	0
1254	NM_016894	1	chr1	receptor-activity modifying protein 1 isoform 1	0	0	0	0	-1
1255	NM_178613	1	chr12	hypothetical protein LOC66787	0	0	0	0	0
1257	NM_028603	0	chr4	zinc finger and BTB domain containing 8	0	0	0	0	0
1258	NM_021336	1	chr7	U2 small nuclear ribonucleoprotein polypeptide	0	0	0	0	0
1259	NM_023850	1	chr2	carbohydrate (keratan sulfate Gal-6)	0	0	0	-1	0
1260	NM_008942	0	chr11	aminopeptidase puromycin sensitive	0	0	0	0	0
1261	NM_181749	1	chr11	G protein-coupled receptor 142	0	0	0	0	0
1262	NM_130452	0	chr2	gamma-butyrobetaine dioxygenase	0	0	0	0	0
1263	NM_177816	0	chr14	SH2 domain containing 4B	0	0	0	0	0
1264	NM_019990	1	chr7	START domain containing 10	0	0	0	0	0
1265	NM_001109749	1	chr6	contactin 4 isoform 1	0	0	1	0	0
1266	NM_009853	0	chr11	CD68 antigen	0	0	0	0	0
1267	NM_023312	0	chr8	NADH dehydrogenase (ubiquinone) 1 alpha	0	0	0	0	0
1268	NM_008066	0	chr5	gamma-aminobutyric acid (GABA-A) receptor,	0	0	0	0	0
1269	NM_025692	0	chr9	ubiquitin-activating enzyme 5	0	0	0	0	0
1270	NM_001085501	0	chr2	protein phosphatase 1, regulatory subunit 3D	0	0	0	1	0
1271	NM_001101647	1	chr1	prolactin releasing hormone	0	0	0	1	0
1272	NM_001083903	1	chr7	suprabasin isoform 2	0	0	0	1	-1
1273	NM_025500	0	chr4	mitochondrial ribosomal protein L37	0	0	0	1	0
1274	NM_011514	0	chrX	suppressor of variegation 3-9 homolog 1	0	0	0	-1	0
1275	NM_026729	1	chr11	immature colon carcinoma transcript 1	0	0	0	0	0
1276	NM_010047	1	chr16	DiGeorge syndrome critical region gene 6	1	0	0	1	0
1278	NM_001083897	0	chr1	myelin protein zero-like 1 isoform a	0	0	0	0	0
1279	NM_001004721	0	chr2	cell division cycle 91-like 1	1	0	0	0	0
1280	NM_029816	1	chr10	hypothetical protein LOC76964	0	0	0	0	0
1281	NM_146189	0	chr7	myosin binding protein C, fast-type	0	0	0	0	0
1282	NM_013913	1	chr4	angiopoietin-like 3	0	0	0	0	0
1283	NM_175669	1	chrX	G protein-coupled receptor 82	0	0	0	0	0
1284	NM_026412	1	chr2	TRAF4 associated factor 1 homolog	0	0	0	-1	0
1285	NM_027168	1	chr10	HD domain containing 2	0	0	0	0	0
1286	NM_009074	1	chr9	macrophage stimulating 1 receptor	0	0	0	0	0
1287	NM_001085419	1	chr4	hypothetical protein LOC100038764	0	0	0	-	0
1288	NM_146295	1	chr6	olfactory receptor 446	0	0	0	1	0
1289	NM_001033394	0	chr4	hypothetical protein LOC320587	0	0	0	1	0
1290	NM_001103366	0	chr10	vomeronasal receptor Vmn2r87	0	0	0	0	1
1291	NM_021534	0	chr2	peroxisomal membrane protein 4	0	0	0	0	0
1292	NM_025471	0	chr4	hypothetical protein LOC66291	0	0	0	0	0
1293	NM_029325	0	chr2	eppin	0	0	0	1	0
1294	NM_028734	0	chr5	six transmembrane epithelial antigen of prostate	0	0	0	-1	0
1295	NM_138667	0	chr10	mitogen-activated protein kinase kinase kinase 7	0	0	0	0	0
1296	NM_144509	1	chr5	ADP-ribosylation factor-like 6 interacting	0	0	0	-1	0
1297	NM_001033167	0	chr13	solute carrier family 22, member 23	0	0	0	0	0
1298	NM_001111316	0	chr1	protein tyrosine phosphatase, receptor type, C	1	0	0	0	0
1299	NM_001002241	1	chr19	tudor domain containing 1 isoform 3	0	0	0	-1	0
1300	NM_198299	0	chr8	hypothetical protein LOC102124	0	0	0	0	0
1301	NM_207558	0	chr14	olfactory receptor 750	0	0	0	1	0
1302	NM_001099664	0	chr17	neuropeptide W preproprotein	1	0	0	0	0
1303	NM_007401	0	chr8	a disintegrin and metallopeptidase domain 5	0	0	0	0	0
1304	NM_001081473	1	chrX	zinc finger, X-linked, duplicated B	0	0	0	-1	0
1305	NM_175313	0	chr6	RIKEN cDNA A130022J15	0	0	1	0	0
1306	NM_146339	1	chr9	olfactory receptor 77	0	0	0	-	0
1307	NM_001035239	1	chr19	transient receptor potential cation channel,	0	0	0	0	0
1308	NM_011691	1	chr17	vav 1 oncogene	0	0	0	0	0
1309	NM_178629	1	chr12	hypothetical protein LOC75847	0	0	0	0	0
1310	NM_011895	0	chr4	solute carrier family 35 (CMP-sialic acid	0	0	0	-1	0
1311	NM_001113208	1	chr16	neural cell adhesion molecule 2 isoform a	0	0	0	0	-1
1312	NM_173406	0	chr6	expressed sequence AI591476	1	0	0	0	0
1313	NM_007693	1	chr12	chromogranin A	0	0	0	-1	0
1314	NM_009555	0	chr17	zinc finger protein 40	0	1	1	0	0
1315	NM_205810	0	chr7	MAS-related GPR, member B1	0	0	0	0	0
1316	NM_016688	1	chr9	programmed cell death protein 7	0	0	0	0	0
1317	NM_177204	1	chr6	hypothetical protein LOC320609 isoform a	0	0	0	0	0
1318	NM_022434	0	chr17	cytochrome P450, family 4, subfamily f,	0	0	0	0	0
1319	NM_183091	0	chr15	I-kappa-B-related protein	0	0	0	0	0
1320	NM_010833	1	chrX	moesin	0	0	0	0	0
1321	NM_010560	1	chr13	interleukin 6 signal transducer	0	0	0	0	1
1322	NM_001083957	0	chr3	carbonic anhydrase 1	0	0	0	1	0
1323	NM_027402	1	chr4	fibronectin type III domain containing 5	0	0	0	0	0
1324	NM_031197	1	chr3	solute carrier family 2 (facilitated glucose	0	0	0	0	0
1325	NM_026286	1	chr18	ferritin mitochondrial	0	0	0	1	0
1326	NM_020007	1	chr3	muscleblind-like 1	1	0	0	0	0
1327	NM_001113389	1	chr16	dual-specificity tyrosine-(Y)-phosphorylation	0	0	0	0	0
1328	NM_010424	0	chr13	hemochromatosis	0	0	0	-1	0
1329	NM_078478	0	chr14	growth hormone inducible transmembrane protein	0	0	0	-1	0
1330	NM_008985	0	chr1	protein tyrosine phosphatase, receptor type, N	0	0	0	1	0
1331	NM_010984	1	chr13	olfactory receptor 42	0	0	0	-1	0
1332	NM_001042659	0	chr1	frizzled 5 precursor	0	0	0	0	0
1333	NM_144537	1	chr6	carboxypeptidase A5	0	0	0	1	0
1334	NM_175046	0	chrX	BCL-6 interacting corepressor isoform d	0	0	0	1	0
1335	NM_032541	0	chr7	hepcidin antimicrobial peptide	0	0	0	0	0
1337	NM_146956	1	chr7	olfactory receptor 525	1	0	0	0	0
1338	NM_001008547	0	chr5	hypothetical protein LOC69282	0	0	0	1	0
1339	NM_010881	0	chr12	nuclear receptor coactivator 1	0	0	0	0	0
1340	NM_009756	1	chr6	bone morphogenetic protein 10 preproprotein	0	0	0	0	0
1341	NM_029139	1	chr8	hypothetical protein LOC668110 isoform 2	0	0	0	-1	0
1342	NM_013507	0	chr7	eukaryotic translation initiation factor 4,	0	0	0	0	0
1343	NM_207523	0	chr11	ribosomal protein L23a	0	0	0	0	0
1344	NM_011977	1	chr8	solute carrier family 27, member 1	0	0	0	0	0
1345	NM_013668	1	chrX	jumonji, AT rich interactive domain 1C (Rbp2	0	0	0	0	0
1347	NM_008625	1	chr2	mannose receptor, C type 1	0	0	0	0	0
1348	NM_026072	0	chr13	serologically defined colon cancer antigen 10	0	0	0	0	0
1349	NM_199476	0	chr15	ribonucleotide reductase M2 B (TP53 inducible)	0	0	0	0	0
1350	NM_011994	0	chr15	ATP-binding cassette, sub-family D, member 2	0	0	0	0	0
1351	NM_012039	1	chr9	centromere/kinetochore protein zw10	0	0	0	0	0
1352	NM_008718	0	chr7	neuronal PAS domain protein 1	0	0	0	0	0
1353	NM_010938	1	chr6	nuclear respiratory factor 1	0	0	0	0	1
1354	NM_146431	0	chr14	olfactory receptor 1510	0	0	0	1	0
1355	NM_001003916	0	chrX	hepatocellular carcinoma-associated antigen 127	0	0	0	0	0
1356	NM_026835	0	chr19	MS4A6D protein	0	1	1	0	-1
1357	NM_008527	0	chr6	killer cell lectin-like receptor subfamily B	0	0	0	1	0
1358	NM_007657	0	chr6	CD9 antigen	0	0	0	-1	-1
1359	NM_027162	0	chr11	MIF4G domain containing	0	0	0	0	0
1360	NM_010404	0	chr11	huntingtin-associated protein 1	0	0	0	1	1
1361	NM_008509	1	chr8	lipoprotein lipase	0	0	0	0	0
1362	NM_010445	1	chr5	H6 homeo box 1	0	0	0	0	0
1363	NM_010921	1	chr14	NK-3 transcription factor, locus 1	0	0	0	1	0
1364	NM_010991	0	chr14	olfactory receptor 49	0	0	0	-1	0
1365	NM_019824	1	chr5	actin related protein 2/3 complex, subunit 3	0	0	0	0	0
1366	NM_011126	1	chr2	palate, lung, and nasal epithelium clone	0	0	0	1	0
1367	NM_029930	0	chr6	hypothetical protein LOC77574	0	0	0	0	0
1368	NM_023249	1	chr16	yippee-like 1	0	0	0	0	0
1369	NM_021465	1	chrX	stromal antigen 2	1	0	0	0	0
1370	NM_023054	1	chr5	UTP3, small subunit (SSU) processome component,	0	0	0	0	0
1371	NM_011210	0	chr1	protein tyrosine phosphatase, receptor type, C	1	0	0	0	0
1372	NM_007669	1	chr17	cyclin-dependent kinase inhibitor 1A (P21)	0	0	0	0	0
1373	NM_010451	0	chr6	homeobox A2	0	0	0	0	0
1375	NM_172635	1	chr19	protein associated with topoisomerase II homolog	0	0	0	0	0
1376	NM_001081476	1	chrX	hypothetical LOC628053	0	0	0	1	0
1377	NM_023191	0	chr9	WD repeat domain 61 isoform a	0	0	0	0	0
1378	NM_145405	0	chrX	ubiquitin-like 4	0	0	0	1	0
1379	NM_019580	0	chr7	glycerophosphodiester phosphodiesterase 1	0	0	0	0	0
1380	NM_146345	1	chr19	olfactory receptor 1491	0	0	0	0	0
1381	NM_146698	1	chr19	olfactory receptor 1443	0	0	0	0	0
1382	NM_009463	1	chr8	uncoupling protein 1 (mitochondrial, proton	0	0	0	0	0
1383	NM_177171	0	chr12	HEAT repeat containing 5A	0	0	0	0	0
1384	NM_001039657	1	chr19	metallothionein-like 5, testis-specific isoform	0	0	0	0	0
1385	NM_183034	0	chr11	pleckstrin homology domain containing, family M	0	0	0	0	0
1386	NM_001081268	0	chr7	hypothetical protein LOC330657	0	0	0	-1	0
1387	NM_016965	0	chr2	NCK-associated protein 1	0	0	0	0	0
1388	NM_001081025	0	chr16	hypothetical protein LOC320214	1	0	0	0	0
1389	NM_013617	0	chr7	olfactory receptor 64	0	0	0	-1	0
1390	NM_011279	0	chr9	ring finger protein 7	0	0	0	0	0
1391	NM_172464	1	chr12	dishevelled associated activator of	0	0	0	0	0
1392	NM_198421	1	chr17	ubiquitin specific protease 49 homolog	0	0	0	0	0
1393	NM_016768	0	chr2	pre B-cell leukemia transcription factor 3	0	0	0	0	0
1394	NM_175436	1	chr7	zinc finger protein 526	0	0	0	0	0
1395	NM_022027	1	chr10	synaptic nuclear envelope 1 isoform 2	0	0	0	-1	0
1396	NM_009580	0	chr19	zona pellucida glycoprotein 1	0	0	0	0	0
1397	NM_027063	1	chr4	hypothetical protein LOC69380	0	0	0	1	0
1398	NM_001103178	0	chr19	actin-binding LIM protein 1 isoform 3	1	0	0	0	0
1399	NM_145625	1	chr15	eukaryotic translation initiation factor 4B	0	0	0	0	0
1400	NM_012028	0	chr3	ST6	1	0	0	0	0
1401	NM_080852	1	chr3	solute carrier family 7 (cationic amino acid	0	0	0	0	1
1402	NM_177367	0	chr11	gemin 4	0	0	0	0	0
1403	NM_138666	0	chr3	neuroligin 1	0	0	0	0	0
1404	NM_029924	1	chr2	methyl-CpG binding domain protein 5	0	0	0	0	0
1405	NM_145991	0	chr1	hyperparathyroidism 2 homolog	0	0	0	0	0
1406	NM_026213	1	chr15	tetratricopeptide repeat domain 33	0	0	0	0	0
1407	NM_021893	1	chr19	CD274 antigen	0	0	0	0	0
1408	NM_013910	0	chr5	F-box and leucine-rich repeat protein 10 isoform	0	0	-1	0	0
1409	NM_001039385	1	chr5	VGF nerve growth factor inducible	0	0	0	0	0
1410	NM_025271	0	chr4	actin-like 7b	0	0	0	1	0
1411	NM_177410	0	chr1	B-cell leukemia/lymphoma 2 isoform 2	0	0	0	0	0
1412	NM_178395	1	chr8	zinc finger, DHHC domain containing 2	0	0	0	0	0
1413	NM_146950	0	chr2	olfactory receptor 341	0	0	0	0	0
1414	NM_013762	0	chr15	ribosomal protein L3	1	0	0	0	0
1415	NM_178142	0	chr5	ligand dependent nuclear receptor	0	0	0	0	0
1416	NM_010920	1	chr14	NK2 transcription factor related, locus 6	0	0	0	0	0
1417	NM_009443	0	chr6	trans-golgi network protein	0	0	0	0	0
1418	NM_172748	1	chr7	F-box and leucine-rich repeat protein 19	0	0	0	0	0
1419	NM_153154	1	chr1	transcription factor AP-2, delta	0	0	0	0	0
1420	NM_153458	1	chr3	olfactomedin 3 isoform A	0	0	0	0	0
1421	NM_028146	0	chr8	dysbindin (dystrobrevin binding protein 1)	0	0	0	0	0
1422	NM_175937	1	chr5	cytoplasmic polyadenylation element binding	0	0	0	0	0
1423	NM_178707	1	chr7	zinc finger protein 592	0	0	0	0	0
1424	NM_007394	0	chr2	activin A receptor, type 1	0	0	0	0	-1
1425	NM_153510	0	chr5	paired immunoglobin-like type 2 receptor alpha	0	0	0	0	0
1426	NM_010333	0	chr9	endothelial differentiation, sphingolipid	0	0	0	0	0
1427	NM_026963	1	chr4	leucine zipper and CTNNBIP1 domain containing	0	0	0	0	0
1428	NM_183154	0	chr12	zinc finger, FYVE domain containing 1	1	0	0	0	0
1429	NM_027891	0	chr5	leucine-rich repeats and WD repeat domain	0	0	0	0	0
1430	NM_001081140	1	chr3	potassium voltage-gated channel, shaker-related	0	0	0	1	0
1431	NM_009132	0	chr12	scinderin	0	-1	-1	0	0
1432	NM_031402	1	chr1	cysteine-rich secretory protein LCCL domain	0	0	0	0	0
1433	NM_028718	1	chr1	TNF receptor-associated factor 3 interacting	0	0	0	0	0
1434	NM_019976	1	chr3	proline/serine-rich coiled-coil 1	0	0	0	0	1
1435	NM_020048	1	chr17	Trf-proximal protein homolog	0	0	0	0	0
1436	NM_178908	0	chr10	hypothetical protein LOC103511	0	0	0	0	0
1437	NM_007395	1	chr15	activin A receptor, type 1B	1	0	0	0	0
1438	NM_010264	0	chr2	nuclear receptor subfamily 6, group A, member 1	0	0	0	0	0
1439	NM_199201	0	chr11	CLM3	0	0	0	0	0
1440	NM_144826	0	chr11	UTP6, small subunit (SSU) processome component,	0	0	0	0	0
1441	NM_025616	0	chr7	translocase of inner mitochondrial membrane 50	0	0	0	0	0
1442	NM_144939	1	chr17	fibroblast growth factor receptor substrate 3	0	0	0	1	0
1443	NM_001101472	1	chr12	hypothetical protein LOC238395	0	0	0	0	0
1444	NM_133354	0	chr11	SMT3 supressor of mif two 3 homolog 2	0	0	0	0	0
1445	NM_010706	1	chr7	lectin, galactose binding, soluble 4	0	0	0	0	0
1446	NM_001024910	0	chr10	septin 10 isoform 1	0	0	0	0	-1
1447	NM_198657	0	chr3	hypothetical protein LOC381438	0	0	0	0	0
1448	NM_019466	0	chr16	calcipressin 1 isoform 2	0	0	0	0	0
1449	NM_172289	1	chr9	proton/amino acid transporter 4	0	0	0	0	0
1450	NM_020559	0	chr9	aminolevulinic acid synthase 1	0	0	0	0	0
1451	NM_001033262	0	chr10	membrane-associated ring finger (C3HC4) 9	0	0	0	0	0
1452	NM_001033542	0	chr11	solute carrier family 47, member 2	0	0	0	0	0
1453	NM_008863	1	chr10	cAMP-dependent protein kinase inhibitor beta	0	0	0	0	0
1454	NM_027279	1	chr1	RIKEN cDNA 2810422O20	0	0	0	0	0
1455	NM_009877	0	chr4	cyclin-dependent kinase inhibitor 2A isoform 1	0	0	0	0	0
1456	NM_178358	0	chrX	lipoma HMGIC fusion partner-like 1	1	0	0	0	0
1457	NM_007713	0	chr9	CDC-like kinase 3	0	0	0	0	0
1458	NM_001025574	1	chr2	hypothetical protein LOC433492	0	0	0	0	0
1459	NM_207563	0	chr2	olfactory receptor 1057	0	0	0	0	0
1460	NM_147082	0	chr7	olfactory receptor 609	0	0	0	-1	0
1461	NM_027742	1	chr9	leucine rich repeat (in FLII) interacting	0	0	0	0	0
1462	NM_024170	0	chrX	mammalian retrotransposon derived 8b	0	0	0	-1	0
1463	NM_028106	1	chr13	zinc finger, BED domain containing 3	0	0	0	0	0
1464	NM_172987	0	chr4	Na+/K+ transporting ATPase interacting 3	0	0	0	0	0
1465	NM_027185	1	chr17	differentially expressed in FDCP 6	0	0	0	0	0
1466	NM_011764	1	chr8	zinc finger protein 90	0	0	0	0	1
1467	NM_177111	0	chr14	coiled-coil domain containing 66	0	0	0	0	0
1468	NM_001081230	1	chr3	microtubule-associated protein 9	0	0	0	-1	-1
1469	NM_080510	1	chr2	tripartite motif-containing 69	0	0	0	0	0
1470	NM_010128	1	chr6	epithelial membrane protein 1	0	0	0	-1	-1
1471	NM_146969	0	chr2	olfactory receptor 1243	0	0	0	1	0
1472	NM_172656	1	chr1	amyotrophic lateral sclerosis 2 (juvenile)	0	0	0	0	-1
1473	NM_177263	0	chr2	zinc fingers and homeoboxes 3	0	0	0	0	0
1474	NM_007778	0	chr3	colony stimulating factor 1 isoform 1 precursor	0	0	0	0	-1
1475	NM_153150	0	chr16	solute carrier family 25, member 1	0	0	0	-1	0
1476	NM_178041	1	chr12	eukaryotic translation initiation factor 5	0	0	0	0	0
1477	NM_029357	0	chr18	protocadherin 1	0	0	0	1	0
1478	NM_009961	1	chr18	protocadherin alpha 10	0	0	0	0	0
1479	NM_144519	1	chr3	zinc finger protein 639	0	0	0	0	0
1480	NM_033563	0	chr1	Kruppel-like factor 7 (ubiquitous)	1	1	0	0	-1
1481	NM_026647	0	chr4	zinc finger, DHHC domain containing 21	0	0	0	0	0
1482	NM_029568	1	chr11	microfibrillar-associated protein 4	0	0	0	0	0
1483	NM_144512	1	chr6	solute carrier family 6 (neurotransmitter	0	0	0	-1	0
1484	NM_001081017	1	chr12	hypothetical protein LOC217843	0	0	0	0	0
1485	NM_025389	1	chr11	anaphase promoting complex subunit 11 homolog	0	0	0	0	0
1486	NM_031191	0	chr13	prolactin family 2, subfamily c, member 2	0	0	0	-	0
1487	NM_001093778	1	chr12	myelin transcription factor 1-like isoform 3	0	0	0	0	0
1488	NM_145385	1	chr6	myeloid leukemia factor 2 homolog	0	0	0	0	0
1489	NM_001001493	1	chr8	hypothetical protein LOC414077	0	0	0	0	0
1490	NM_009967	0	chr16	crystallin, gamma S	0	0	0	0	0
1491	NM_007392	0	chr19	actin, alpha 2, smooth muscle, aorta	0	0	0	0	0
1492	NM_172652	0	chr1	hypothetical protein LOC226976	0	0	0	0	0
1493	NM_028826	0	chr5	septin 14	0	0	0	0	0
1494	NM_001035123	1	chr8	SET domain containing 6	0	0	0	0	0
1495	NM_198617	0	chr2	TSPY-like 3	0	0	0	0	0
1496	NM_144855	0	chr17	cystathionine beta-synthase isoform 1	0	0	0	0	0
1497	NM_001033599	1	chr11	acyl-CoA synthetase long-chain family member 6	0	0	0	1	-1
1498	NM_016720	0	chr7	neuraminidase 3	0	0	0	0	0
1499	NM_023637	1	chr7	seryl-aminoacyl-tRNA synthetase 2	0	0	0	0	0
1500	NM_027963	0	chr11	WD40-repeat protein upregulated in HCC	0	0	0	0	0
1501	NM_139234	0	chr16	FYVE, RhoGEF and PH domain containing 4 isoform	0	0	0	1	0
1502	NM_001038710	0	chr9	tropomodulin 2	0	0	0	1	0
1503	NM_153397	0	chr8	a disintegrin and metallopeptidase domain 32	0	0	0	0	0
1504	NM_001001179	0	chr6	cDNA sequence BC048546	0	0	0	1	0
1505	NM_001009948	0	chr2	neurensin 2	0	0	0	0	0
1506	NM_175285	1	chr2	transmembrane protein 62	0	0	0	0	0
1507	NM_007664	0	chr18	cadherin 2	0	0	0	1	0
1508	NM_011034	1	chr4	peroxiredoxin 1	0	0	0	0	0
1509	NM_001039514	1	chr8	deoxyhypusine synthase	0	0	0	0	0
1510	NM_146300	0	chr10	olfactory receptor 827	0	0	0	1	0
1511	NM_025426	1	chr11	mediator complex subunit 7	0	0	0	0	0
1512	NM_023544	0	chr4	regulatory solute carrier protein, family 1,	0	0	0	-1	0
1513	NM_176958	1	chr19	hypoxia-inducible factor 1, alpha subunit	0	0	0	0	1
1514	NM_023784	0	chr5	Yip1 domain family, member 7	0	0	0	0	0
1515	NM_025917	1	chr8	unconventional SNARE in the ER 1 homolog isoform	0	0	0	-1	0
1516	NM_001013777	0	chr14	zinc finger protein 488	0	0	0	1	0
1517	NM_016908	0	chr7	synaptotagmin V	0	0	0	0	0
1518	NM_008055	1	chr7	frizzled 4	0	0	0	0	0
1519	NM_018802	1	chr7	synaptotagmin VIII	0	0	0	1	0
1520	NM_026551	0	chr11	dephospho-CoA kinase domain containing	0	0	0	0	0
1521	NM_172378	0	chr15	hypothetical protein LOC210463	0	0	0	0	0
1522	NM_172309	1	chr6	aryl hydrocarbon receptor nuclear	0	0	0	1	-1
1523	NM_134127	1	chr17	cytochrome P450, family 4, subfamily f,	0	0	0	0	0
1524	NM_026962	1	chr9	kelch repeat and BTB (POZ) domain containing 3	1	0	0	0	0
1525	NM_028224	0	chr15	lifeguard isoform 1	0	0	0	0	0
1526	NM_031186	0	chr3	N-deacetylase/N-sulfotransferase (heparan	0	0	0	1	0
1527	NM_031408	1	chr5	PERQ amino acid rich, with GYF domain 1	0	0	0	0	0
1528	NM_175287	1	chr4	hypothetical protein LOC97159	0	0	0	0	0
1529	NM_053114	1	chrX	poly A binding protein, cytoplasmic 5	0	0	0	-	0
1530	NM_172052	0	chr8	kelch-like 26 isoform 1	0	0	0	0	0
1531	NM_080419	1	chr1	immunoglobulin superfamily, member 8	0	0	0	0	0
1532	NM_134142	0	chr19	transmembrane protein 109	0	0	0	0	0
1533	NM_015768	0	chr6	prokineticin 2 isoform 1	0	0	0	0	0
1534	NM_009484	0	chrY	tetratricopeptide repeat protein	0	0	0	0	0
1536	NM_153548	0	chr15	hypothetical protein LOC223593	0	0	0	0	0
1537	NM_010163	0	chr2	exostosin 2	0	0	0	0	0
1538	NM_010608	1	chr5	potassium channel, subfamily K, member 3	0	0	0	0	0
1539	NM_148932	0	chr5	nuclear pore membrane protein 121	0	0	0	0	0
1541	NM_145621	1	chr9	CaM kinase-like vesicle-associated	0	0	0	0	0
1542	NM_001081204	1	chr5	beta 1,3-galactosyltransferase-like	0	0	0	0	0
1543	NM_001105070	1	chr7	vomeronasal 2, receptor 38	0	0	0	1	0
1544	NM_022886	1	chr14	sciellin	0	0	0	0	0
1545	NM_138676	0	chr7	Sh3kbp1 binding protein 1	0	0	0	0	0
1547	NM_201519	0	chr12	mitogen-activated protein kinase kinase kinase	0	0	0	0	0
1548	NM_198659	1	chr3	hypothetical protein LOC381476	0	0	0	0	0
1549	NM_172666	1	chr2	alkyldihydroxyacetone phosphate synthase	0	0	0	0	0
1550	NM_001082536	0	chr15	megakaryoblastic leukemia (translocation) 1	1	0	0	0	0
1551	NM_021501	0	chr10	protein inhibitor of activated STAT, 4	0	0	0	0	0
1552	NM_001013616	1	chr7	tripartite motif protein 6	0	0	0	-1	0
1553	NM_199016	0	chr17	ectonucleotide pyrophosphatase/phosphodiesterase	0	0	0	0	0
1554	NM_054055	0	chr2	solute carrier family 13 (sodium-dependent	0	0	0	0	0
1555	NM_011172	0	chr16	proline dehydrogenase	1	0	0	0	0
1556	NM_146290	1	chr17	olfactory receptor 125	0	0	0	0	0
1557	NM_025660	0	chrX	RIB43A domain with coiled-coils 1	0	0	0	0	0
1558	NM_026879	0	chr16	chromatin modifying protein 2B	0	0	0	1	0
1559	NM_011217	1	chr10	protein tyrosine phosphatase, receptor type, R	0	0	0	0	0
1560	NM_021718	1	chr19	membrane-spanning 4-domains, subfamily A, member	1	0	-1	-1	-1
1561	NM_025841	1	chr5	KDEL (Lys-Asp-Glu-Leu) endoplasmic reticulum	0	0	0	0	0
1562	NM_011158	0	chr12	protein kinase, cAMP dependent regulatory, type	0	0	1	0	0
1563	NM_146616	0	chr7	olfactory receptor 305	0	0	0	0	0
1564	NM_001081063	0	chr14	hypothetical protein LOC71037	0	0	0	0	0
1565	NM_007925	0	chr5	elastin	0	0	0	0	0
1566	NM_027062	0	chr2	complement component 8, gamma polypeptide	0	0	0	0	0
1567	NM_175021	0	chr7	sterile alpha motif domain containing 4B	0	0	0	0	0
1568	NM_026612	1	chr6	NADH dehydrogenase (ubiquinone) 1 beta	0	0	0	0	0
1569	NM_145843	0	chr7	vomeronasal 1 receptor, G1	0	0	0	-1	0
1570	NM_026040	1	chr18	serum response factor binding protein 1	0	0	0	0	0
1571	NM_199007	1	chr1	tripin	0	0	0	0	0
1572	NM_009041	1	chr9	radixin isoform a	0	0	0	0	0
1573	NM_023651	0	chr11	peroxisomal biogenesis factor 13	0	0	0	0	0
1574	NM_013598	1	chr10	kit ligand	1	0	0	-1	0
1575	NM_026236	1	chr9	WD repeat domain 48	0	0	0	0	0
1576	NM_030145	0	chr8	LSM6 homolog, U6 small nuclear RNA associated	0	0	0	0	0
1577	NM_008256	1	chr3	3-hydroxy-3-methylglutaryl-Coenzyme A synthase	0	0	0	0	0
1578	NM_145977	1	chr1	solute carrier family 45, member 3	0	0	0	0	0
1579	NM_144880	0	chr1	protein phosphatase 2, regulatory subunit B	0	0	0	0	0
1580	NM_001079903	1	chr6	replication initiator 1	0	0	0	0	0
1581	NM_025931	0	chr15	RAB, member of RAS oncogene family-like 4	0	0	0	0	0
1582	NM_001104529	1	chr1	G protein-coupled receptor 35	0	0	0	1	0
1583	NM_178631	1	chr3	RALY RNA binding protein-like	0	0	0	0	0
1584	NM_001029856	1	chr11	ATPase family, AAA domain containing 5	0	0	0	0	0
1585	NM_007768	1	chr1	C-reactive protein, pentraxin-related	0	0	0	-1	0
1586	NM_028316	1	chr7	zinc finger protein 444	0	0	0	0	0
1587	NM_172830	1	chr18	solute carrier family 4, sodium bicarbonate	0	0	0	0	0
1588	NM_001042408	1	chr18	thioredoxin-like 4 isoform b	0	0	0	0	0
1589	NM_001033310	0	chr5	COX18 cytochrome c oxidase assembly homolog	0	0	0	0	0
1590	NM_009464	1	chr7	uncoupling protein 3 (mitochondrial, proton	0	0	0	0	0
1591	NM_021455	1	chr5	WBSCR14 protein	0	0	0	0	0
1592	NM_177076	0	chr5	F-box and leucine-rich repeat protein 13	0	0	0	0	0
1593	NM_028011	0	chr11	target of myb1-like 1	0	0	0	0	0
1594	NM_029733	1	chr16	hypothetical protein LOC76770	0	0	0	0	0
1595	NM_008326	0	chr11	immunity-related GTPase family, M	0	0	0	0	0
1596	NM_025295	1	chr14	biotinidase	0	0	0	0	0
1597	NM_181407	1	chr7	malic enzyme 3, NADP(+)-dependent,	0	0	0	0	0
1598	NM_029897	0	chr6	hypothetical protein LOC74741 isoform 2	1	0	0	0	0
1599	NM_183170	0	chr8	hypothetical protein LOC234384	0	1	0	0	0
1600	NM_148951	0	chr10	GIPC PDZ domain containing family, member 3	0	0	0	1	0
1601	NM_207020	0	chr6	taste receptor, type 2, member 115	0	0	0	1	0
1602	NM_001101486	1	chr6	hypothetical protein LOC245884	0	0	0	0	0
1603	NM_001085507	0	chr2	zinc finger and BTB domain containing 34	0	0	0	0	0
1604	NM_145907	0	chrX	porcupine homolog isoform Mporc-c	0	0	0	0	0
1605	NM_025830	1	chr8	WW domain containing E3 ubiquitin protein ligase	0	0	0	0	0
1606	NM_146235	0	chrX	excision repair cross-complementing rodent	0	0	0	0	0
1608	NM_025432	1	chrX	trafficking protein particle complex 2	0	0	0	0	0
1609	NM_025819	0	chr1	hypothetical protein LOC66875	0	0	0	0	0
1610	NM_052993	1	chr6	core 1 synthase,	0	0	0	1	0
1611	NM_001115009	1	chr11	AP1 gamma subunit binding protein 1 isoform 1	0	0	0	0	0
1612	NM_001109626	1	chr11	Cdc2-related kinase, arginine/serine-rich	0	0	0	0	0
1613	NM_031168	1	chr5	interleukin 6	0	-1	-1	0	1
1614	NM_198625	1	chr8	hypothetical protein LOC244654	0	0	0	0	0
1616	NM_016843	1	chr15	ataxin 10	1	0	0	0	0
1617	NM_023903	1	chr19	lipase, family member M	1	0	0	0	0
1618	NM_133701	1	chr2	U5 snRNP-associated 102 kDa protein	0	0	0	0	0
1619	NM_008416	0	chr8	Jun-B oncogene	0	0	0	0	0
1620	NM_011809	1	chr16	E26 avian leukemia oncogene 2, 3' domain	0	0	0	0	1
1621	NM_001034878	1	chr11	dynein, axonemal, intermediate chain 2	0	0	0	0	-1
1622	NM_146949	1	chr2	olfactory receptor 339	0	0	0	-	0
1623	NM_029627	0	chr15	lymphocyte antigen 6 complex, locus K	0	0	0	-1	0
1624	NM_001033315	1	chr7	homeodomain interacting protein kinase 4	0	0	0	-1	0
1625	NM_023232	0	chr5	diablo	0	0	0	0	0
1626	NM_019836	0	chr5	hypothetical protein LOC56412	0	0	0	0	0
1627	NM_130887	1	chr12	papilin	0	0	0	0	0
1628	NM_009379	0	chr16	thrombopoietin	0	0	0	0	0
1629	NM_023595	1	chr2	deoxyuridine triphosphatase	0	0	0	0	0
1630	NM_207140	1	chr2	olfactory receptor 1212	0	0	0	-1	0
1631	NM_011900	0	chr11	mannose-P-dolichol utilization defect 1	0	0	0	0	0
1632	NM_175276	1	chr18	formin homology 2 domain containing 3	0	0	0	0	0
1633	NM_198013	1	chr11	CUE domain containing 1	1	0	0	0	1
1634	NM_001011778	0	chr15	olfactory receptor 285	0	0	0	0	0
1635	NM_025929	0	chr15	intectin	0	0	0	-1	0
1636	NM_026526	0	chr14	N-6 adenine-specific DNA methyltransferase 2	0	0	0	1	0
1637	NM_018827	1	chr8	cytokine receptor-like factor 1	0	0	0	0	0
1638	NM_007935	0	chr18	enhancer of polycomb homolog 1 isoform 1	0	0	0	0	0
1639	NM_011150	0	chr11	lectin, galactoside-binding, soluble, 3 binding	0	0	0	0	1
1640	NM_207239	0	chr7	general transcription factor III C 1	0	0	0	0	0
1641	NM_203345	0	chr2	leukocyte tyrosine kinase isoform D	0	0	0	0	0
1642	NM_153551	0	chr17	DENN/MADD domain containing 1C	0	0	0	0	0
1643	NM_025813	1	chr3	major facilitator superfamily domain containing	0	0	0	1	0
1644	NM_011892	0	chr14	sarcoglycan, gamma (dystrophin-associated	0	0	0	-1	0
1645	NM_001040631	1	chr9	C1q and tumor necrosis factor related protein 5	0	0	0	0	0
1646	NM_026160	1	chr8	microtubule-associated protein 1 light chain 3	1	0	0	0	0
1647	NM_147062	1	chr17	olfactory receptor 124	0	0	0	1	0
1648	NM_178900	1	chr7	protein kinase D2	0	0	0	0	0
1649	NM_024473	1	chr13	hypothetical protein LOC79555	0	0	0	0	0
1650	NM_177614	0	chr10	amplified in osteosarcoma	0	0	0	0	0
1651	NM_130862	1	chr11	brain-specific angiogenesis inhibitor	0	0	0	0	0
1652	NM_001011784	0	chr2	olfactory receptor 1039	0	0	0	-1	0
1653	NM_008771	1	chr11	purinergic receptor P2X1	0	0	0	0	0
1654	NM_007517	1	chr6	ancient ubiquitous protein	0	0	0	0	0
1655	NM_029017	0	chr3	mitochondrial ribosomal protein L47	0	0	0	0	0
1656	NM_010571	0	chr5	insulin receptor substrate 3	0	0	0	0	0
1657	NM_011030	1	chr10	procollagen-proline, 2-oxoglutarate	0	0	0	0	-1
1658	NM_001102670	1	chr6	T-cell activation kelch repeat protein isoform	0	0	0	0	0
1659	NM_001114339	0	chr19	pantothenate kinase 1 beta isoform 1	0	0	0	0	-1
1660	NM_013862	0	chr1	RAB GTPase activating protein 1-like isoform a	1	0	0	0	-1
1661	NM_019494	0	chr5	chemokine (C-X-C motif) ligand 11	0	0	0	0	0
1662	NM_001081434	1	chr11	oxysterol-binding protein-like protein 7	0	0	0	0	0
1663	NM_001033159	0	chr16	zinc finger protein 597	0	0	0	1	0
1664	NM_201394	0	chr15	plectin 1 isoform 11	0	0	0	0	0
1665	NM_001033290	0	chr1	G protein-coupled receptor 55	1	0	0	-1	0
1666	NM_207235	0	chr2	olfactory receptor 358	0	0	0	0	0
1667	NM_172713	0	chr5	SDA1 domain containing 1	0	0	0	0	0
1668	NM_001103200	0	chr4	skint 6 isoform b	0	0	0	0	0
1669	NM_001042630	1	chr2	lipocalin 5 isoform b	0	0	0	1	0
1670	NM_001085510	0	chrX	hypothetical protein LOC245405	0	0	0	-	0
1671	NM_181748	1	chr19	G protein-coupled receptor 120	0	0	0	0	0
1672	NM_011988	0	chr3	solute carrier family 27 member 3	0	0	0	0	0
1673	NM_147126	1	chr9	membrane-type frizzled-related protein	0	0	0	0	0
1674	NM_008710	0	chr13	nicotinamide nucleotide transhydrogenase	0	0	0	0	0
1675	NM_198308	1	chr8	pyruvate dehydrogenase phosphatase regulatory	0	0	0	0	0
1676	NM_027002	1	chr18	polymerase (RNA) II (DNA directed) polypeptide D	0	0	0	0	0
1678	NM_177130	0	chr3	glycosyltransferase 28 domain containing 1-like	0	0	0	0	0
1679	NM_001011736	0	chr16	olfactory receptor 205	0	0	0	1	0
1680	NM_172930	0	chrX	hypothetical protein LOC245386	0	0	0	0	0
1681	NM_016667	0	chr15	syntrophin, basic 1	0	0	0	0	0
1682	NM_024180	0	chr10	ORM1-like 2	0	0	0	0	0
1683	NM_018853	0	chr9	ribosomal protein, large, P1	0	0	0	0	0
1684	NM_001013360	0	chr15	neuronal pentraxin with chromo domain isoform 1	0	0	0	0	1
1685	NM_010052	1	chr12	delta-like 1 homolog	0	0	0	0	0
1686	NM_017471	0	chrX	probasin	0	0	0	1	0
1687	NM_177897	1	chr7	beta-1,4-N-acetyl-galactosaminyl transferase 4	0	0	0	-1	-1
1688	NM_013809	1	chr7	cytochrome P450, family 2, subfamily g,	0	0	0	0	0
1689	NM_008547	0	chr13	male germ cell-associated kinase	0	0	0	0	0
1690	NM_026785	1	chr2	ubiquitin-conjugating enzyme E2C	0	0	0	0	0
1691	NM_001081082	0	chr1	alkaline phosphatase, intestinal	0	0	0	1	0
1692	NM_026864	1	chr5	RAS-like family 11 member A	0	0	0	0	0
1693	NM_019647	1	chr5	ribosomal protein L21	0	0	0	0	1
1694	NM_025784	1	chr1	BCS1-like	0	0	0	0	0
1695	NM_001012269	0	chr14	olfactory receptor 1513	0	0	0	1	0
1696	NM_001045530	1	chr11	cyclin J-like	1	0	0	1	1
1697	NM_001081250	1	chr11	myosin, heavy polypeptide 13, skeletal muscle	0	0	0	0	0
1698	NM_022410	0	chr15	myosin, heavy polypeptide 9, non-muscle isoform	1	0	0	0	0
1699	NM_001077631	1	chr9	hypothetical protein LOC69882	0	0	0	0	0
1700	NM_001109628	1	chr11	Cdc2-related kinase, arginine/serine-rich	0	0	0	0	0
1701	NM_001111099	1	chr17	cyclin-dependent kinase inhibitor 1A (P21)	0	0	0	0	0
1703	NM_030205	0	chr16	coronin 7	1	0	0	0	1
1704	NM_001024602	1	chr12	hypothetical protein LOC217882	0	0	0	0	0
1705	NM_001111051	1	chr3	doublecortin-like kinase 1 isoform 2	0	0	0	0	0
1706	NM_001024917	1	chr5	Nedd4 binding protein 2	0	0	0	0	0
1707	NM_146157	1	chr4	hypothetical protein LOC230866 isoform 1	0	0	0	0	0
1708	NM_013922	0	chr11	zinc finger protein 354C	0	0	0	0	0
1709	NM_001039501	1	chr2	WAP four-disulfide core domain 10	0	0	0	-1	0
1710	NM_010781	1	chr17	mast cell protease 6	0	0	0	0	0
1711	NM_013776	1	chr12	T-cell leukemia/lymphoma 1B, 5	0	0	0	1	0
1712	NM_019443	0	chrX	NADH dehydrogenase (ubiquinone) 1 alpha	0	0	0	0	0
1713	NM_146144	1	chr4	ubiquitin specific peptdiase 1	0	0	0	0	0
1714	NM_029928	1	chr10	protein tyrosine phosphatase, receptor type, B	0	0	0	0	0
1715	NM_001025256	1	chr18	myelin basic protein isoform 4	0	0	0	0	0
1716	NM_007415	1	chr1	poly (ADP-ribose) polymerase family, member 1	0	0	0	0	0
1717	NM_001004193	0	chrX	reproductive homeobox on X chromosome, 8	0	0	0	-1	0
1718	NM_144923	1	chr7	biliverdin reductase B (flavin reductase	0	0	0	0	0
1719	NM_021420	1	chr2	serine/threonine kinase 4	1	0	0	0	0
1720	NM_001012623	0	chr1	regulating synaptic membrane exocytosis 1	0	0	0	0	0
1721	NM_146071	0	chr16	mucin 20	0	0	0	0	0
1722	NM_198663	0	chr4	hypothetical protein LOC381590	0	0	0	1	0
1723	NM_025459	1	chr15	hypothetical protein LOC66270 isoform 2	0	0	0	-1	0
1724	NM_008183	0	chr3	glutathione S-transferase, mu 2	0	0	0	0	0
1725	NM_021513	1	chr8	THAP domain containing 11	0	0	0	0	0
1726	NM_020483	1	chr11	SAP30 binding protein	0	0	0	0	0
1727	NM_007459	1	chr7	adaptor protein complex AP-2, alpha 2 subunit	0	0	0	0	0
1728	NM_146700	0	chr19	olfactory receptor 1453	0	0	0	0	0
1729	NM_023622	0	chr9	RalGDS-like protein 3	0	0	0	0	0
1730	NM_001082552	0	chr7	tripartite motif protein 21	0	0	0	-1	0
1731	NM_198611	1	chr5	UDP-GlcNAc:betaGal	0	0	0	0	0
1732	NM_172693	1	chr4	UDP-N-acetyl-alpha-D-galactosamine:polypeptide	0	0	0	0	0
1733	NM_001013767	0	chr17	calpain 11	0	0	0	0	0
1734	NM_011159	1	chr16	protein kinase, DNA activated, catalytic	1	0	0	0	0
1735	NM_194347	1	chr14	hypothetical protein LOC278676	0	0	0	0	0
1736	NM_013599	1	chr2	matrix metallopeptidase 9	0	0	0	0	-1
1737	NM_033042	1	chr4	tumor necrosis factor receptor superfamily,	0	0	0	0	0
1738	NM_026788	1	chr5	methylenetetrahydrofolate dehydrogenase (NADP+	1	0	0	0	0
1739	NM_001080945	1	chr6	hypothetical protein LOC634428	0	0	0	0	0
1740	NM_028335	0	chr6	zinc finger protein 248	0	0	0	0	1
1741	NM_177070	0	chr9	F-box and WD-40 domain protein 16	0	0	0	-1	0
1742	NM_009623	0	chr15	adenylate cyclase 8	0	0	0	0	0
1743	NM_011644	1	chr7	transient receptor potential cation channel,	0	0	0	0	0
1744	NM_008178	1	chr5	GS homeobox 1	0	0	0	0	0
1745	NM_147115	0	chr7	olfactory receptor 578	0	0	0	1	0
1746	NM_183027	0	chr1	adaptor-related protein complex AP-1, sigma 3	1	0	0	0	0
1747	NM_134022	0	chr11	hypothetical protein LOC103712	0	0	0	0	-1
1748	NM_053248	0	chr8	solute carrier family 5 (sodium iodide	0	0	0	0	0
1749	NM_011549	1	chr17	transcription factor EB	0	0	0	0	0
1750	NM_177631	0	chr15	hypothetical protein LOC223927	0	0	0	0	0
1751	NM_021307	1	chr7	zinc finger protein 112	0	0	0	0	0
1752	NM_019949	1	chr2	ubiquitin-conjugating enzyme E2L 6	0	0	0	0	0
1753	NM_020587	1	chr4	splicing factor, arginine/serine-rich 4	0	0	0	0	0
1754	NM_008759	1	chr11	SEBOX homeobox	0	0	0	1	0
1755	NM_019579	1	chr12	membrane protein, palmitoylated 3 (MAGUK p55	0	0	0	0	0
1756	NM_009182	1	chr18	ST8 alpha-N-acetyl-neuraminide	0	0	0	0	0
1757	NM_183099	0	chr15	testis-specific serine kinase 5	0	0	0	0	0
1758	NM_001025614	1	chr3	zinc finger, A20 domain containing 1	0	0	0	0	0
1759	NM_146822	0	chr7	olfactory receptor 640	0	0	0	1	0
1760	NM_026453	0	chr8	RNA binding motif protein 13	0	0	0	0	0
1761	NM_029529	0	chr10	solute carrier family 35, member D3	0	0	0	0	-1
1762	NM_178935	0	chrX	gamma-taxilin	0	0	0	0	0
1763	NM_054098	1	chr5	STEAP family member 4	0	0	0	0	0
1764	NM_144954	0	chr16	peptidylprolyl isomerase-like 2	0	0	0	-1	0
1765	NM_175836	0	chr11	spectrin beta 2 isoform 1	1	0	0	0	0
1766	NM_008722	0	chr11	nucleophosmin 1	0	0	0	0	0
1767	NM_175462	1	chr2	potassium channel, subfamily T, member 1	0	0	0	0	0
1768	NM_001040692	0	chr13	solute carrier family 6 (neurotransmitter	0	0	0	1	0
1769	NM_134469	0	chr3	farnesyl diphosphate synthetase	1	0	0	0	0
1770	NM_001033346	0	chr2	leucine rich repeat containing 55	0	0	0	1	0
1772	NM_008548	0	chr10	mannosidase, alpha, class 1A, member 1	0	-1	-1	0	-1
1773	NM_028788	1	chr4	hypothetical protein LOC74152	0	0	0	0	0
1774	NM_026838	1	chrX	sushi-repeat containing protein	0	0	0	0	0
1775	NM_139220	1	chr8	beta-defensin 7	0	0	0	0	0
1776	NM_177769	0	chr9	ELMO domain containing 1	0	0	0	1	0
1777	NM_010326	1	chr11	glycoprotein 1b, alpha polypeptide	0	0	0	0	0
1778	NM_001103156	0	chr5	six transmembrane epithelial antigen of prostate	0	0	0	-1	0
1779	NM_001001805	1	chr7	olfactory receptor 576	0	0	0	0	0
1780	NM_022378	0	chr9	forkhead box B1	0	0	0	0	0
1781	NM_001040654	0	chr4	cyclin-dependent kinase inhibitor 2A isoform 2	0	0	0	-1	0
1782	NM_145144	1	chr2	ionized calcium binding adapter molecule 2	0	0	0	0	0
1783	NM_011410	1	chr11	schlafen 4	0	0	0	-1	0
1784	NM_010713	0	chr3	LIM homeobox protein 8	0	0	0	0	0
1785	NM_001001309	0	chr2	integrin alpha 8	0	0	0	0	0
1786	NM_001014995	1	chr3	hypothetical protein LOC68521	0	0	0	-1	0
1787	NM_001081420	1	chr4	hypothetical protein LOC230234	0	0	0	0	0
1788	NM_009471	0	chr16	uridine monophosphate synthetase	0	0	0	0	0
1789	NM_001110253	0	chr9	FYVE and coiled-coil domain containing 1	0	0	0	0	0
1790	NM_012011	1	chrY	eukaryotic translation initiation factor 2,	0	0	0	-	0
1791	NM_025683	1	chr1	ribulose-5-phosphate-3-epimerase	0	0	0	-1	0
1792	NM_007894	0	chr14	eosinophil-associated, ribonuclease A family,	0	0	0	-	0
1793	NM_007589	0	chr17	calmodulin 2	0	0	0	0	0
1794	NM_007729	1	chr3	procollagen, type XI, alpha 1	0	0	0	0	0
1795	NM_146708	1	chr11	olfactory receptor 402	0	0	0	1	0
1796	NM_001038231	0	chr19	barrier to autointegration factor 1	0	0	0	0	0
1797	NM_172119	1	chr12	deiodinase, iodothyronine, type III	0	0	0	-1	0
1798	NM_010648	0	chr6	killer cell lectin-like receptor, subfamily A,	0	0	0	0	-1
1799	NM_007813	1	chr7	cytochrome P450, family 2, subfamily b,	0	0	0	-1	0
1800	NM_021456	0	chr8	carboxylesterase 1	0	0	0	1	0
1801	NM_001081103	1	chr5	stromal interaction molecule 2	1	0	0	0	-1
1802	NM_146559	1	chr9	olfactory receptor 868	0	0	0	0	0
1803	NM_033593	1	chr18	protocadherin gamma subfamily A, 10	0	0	0	0	0
1804	NM_027152	1	chr4	CD164 sialomucin-like 2	0	0	0	0	0
1805	NM_001033334	0	chr12	capucin	0	0	0	0	0
1806	NM_177776	0	chr11	smoothelin-like 2	0	0	0	0	0
1807	NM_021519	1	chr2	endothelial differentiation-related factor 1	0	0	0	0	0
1808	NM_139224	1	chr8	beta-defensin 35	0	0	0	1	0
1809	NM_011654	0	chr15	tubulin, alpha 1B	0	0	0	0	0
1810	NM_172733	1	chr6	deoxyribose-phosphate aldolase-like	0	0	0	0	0
1811	NM_001081280	0	chr16	NLR family, CARD domain containing 3	0	0	0	0	0
1812	NM_001112731	1	chr7	hypothetical protein LOC112415	0	0	0	0	0
1813	NM_025499	1	chr10	E1A-like inhibitor of differentiation 3	0	0	0	0	0
1814	NM_144538	1	chr19	RAB3A interacting protein (rabin3)-like 1	0	0	0	0	0
1815	NM_024290	0	chr7	tumor necrosis factor receptor superfamily,	0	0	0	0	-1
1816	NM_001102400	1	chr15	disabled homolog 2 isoform c	0	0	0	0	-1
1817	NM_010096	0	chr7	early B-cell factor 3 isoform 3	0	0	0	0	0
1818	NM_001037841	1	chr8	chemokine-like factor isoform 4	0	0	0	0	0
1819	NM_013545	0	chr6	protein tyrosine phosphatase, non-receptor type	0	0	1	0	-1
1820	NM_019396	0	chr15	cysteine and histidine rich 1 isoform 1	0	0	0	0	0
1821	NM_025697	0	chr14	hypothetical protein LOC66674	0	0	0	0	0
1822	NM_001039198	0	chr14	zinc finger homeobox 2	0	0	0	0	0
1823	NM_011317	0	chr4	KH domain containing, RNA binding, signal	0	0	0	0	0
1824	NM_134246	1	chr12	acyl-CoA thioesterase 3	0	0	0	0	0
1825	NM_133352	0	chr19	transmembrane protein 9 superfamily member 3	0	0	0	0	0
1826	NM_013536	0	chr6	EMG1 nucleolar protein homolog	1	0	0	0	0
1827	NM_177683	0	chr6	vestigial like 4	0	0	0	0	0
1828	NM_019564	1	chr7	HtrA serine peptidase 1	0	0	0	-1	0
1829	NM_010950	1	chr7	numb-like	0	0	0	1	0
1830	NM_001081414	1	chr7	glutamate receptor, metabotropic 5	0	0	0	0	0
1831	NM_001039494	0	chr19	hypothetical protein LOC67077	0	0	0	0	0
1832	NM_010447	1	chr15	heterogeneous nuclear ribonucleoprotein A1	0	0	0	0	-1
1833	NM_001112711	1	chr13	G protein-coupled receptor kinase 6 isoform c	0	0	0	0	0
1834	NM_010870	0	chr13	neuronal apoptosis inhibitory protein 5	0	0	0	1	0
1836	NM_001025364	1	chr7	reticulon 2 isoform C	0	0	0	0	0
1837	NM_011192	1	chr11	proteasome activator subunit 3	0	0	0	0	0
1838	NM_198027	1	chr7	alkB, alkylation repair homolog 6	0	0	0	1	0
1839	NM_172881	1	chr5	UDP glucuronosyltransferase 2 family,	0	0	0	-1	0
1840	NM_001082531	1	chr4	phospholipase A2, group IIA	0	0	0	-1	0
1841	NM_146695	1	chr19	olfactory receptor 1469	0	0	0	-	0
1842	NM_011563	1	chr8	peroxiredoxin 2	0	0	0	0	0
1843	NM_021385	0	chr6	RAD18 homolog	0	0	0	0	0
1844	NM_173437	0	chr1	neuron navigator 1	0	0	0	0	1
1845	NM_026619	1	chr19	glutathione S-transferase omega 2	0	0	0	0	0
1846	NM_001017433	1	chr10	stromal protein associated with thymii and lymph	0	0	0	0	0
1847	NM_001085534	1	chrX	hypothetical protein LOC546335	0	0	0	-1	0
1848	NM_007721	0	chr11	chemokine (C-C motif) receptor 10	0	0	0	0	0
1849	NM_001083810	0	chr2	hypothetical protein LOC72446	0	0	0	0	-1
1850	NM_172142	1	chr7	nuclear factor of kappa light polypeptide gene	1	0	0	0	0
1851	NM_001033177	0	chr15	keratin 76	0	0	0	-1	0
1852	NM_001039655	1	chr9	RAS protein-specific guanine	0	0	0	0	0
1853	NM_001024954	1	chr8	pre-B-cell leukemia homeobox 4	0	0	0	0	-1
1854	NM_145355	0	chr11	ring finger protein 185	0	0	0	0	0
1855	NM_178898	1	chr6	hypothetical protein LOC101197	0	0	0	-1	1
1856	NM_053269	0	chr11	Rad51 homolog c	0	0	0	0	0
1857	NM_011459	1	chr1	serine (or cysteine) proteinase inhibitor, clade	0	0	0	0	0
1858	NM_001013371	0	chr16	deltex 3-like	0	0	0	0	0
1859	NM_010077	1	chr9	dopamine receptor 2	0	0	0	0	0
1860	NM_153103	1	chr11	kinesin family member 1C	0	0	-1	0	0
1861	NM_181857	0	chr5	DNA polymerase N	0	0	0	0	0
1862	NM_025588	0	chr13	exocyst complex component 2	0	0	0	0	0
1863	NM_015764	0	chr12	Greb1 protein	0	0	0	0	0
1864	NM_198675	1	chr9	hypothetical protein LOC382137	0	0	0	0	0
1865	NM_008154	0	chr4	G-protein coupled receptor 3	0	0	0	1	0
1866	NM_009928	1	chr4	procollagen, type XV	0	0	0	0	0
1867	NM_178254	0	chr2	transcription factor-like 5 protein	0	0	0	0	0
1868	NM_080454	0	chr11	gap junction protein, gamma 2 isoform 1	1	0	0	0	0
1869	NM_029632	0	chr17	protein phosphatase 1, regulatory (inhibitor)	0	0	0	0	1
1870	NM_010259	1	chr3	guanylate nucleotide binding protein 1	0	0	0	0	0
1871	NM_007770	0	chr7	cone-rod homeobox protein isoform 1	0	0	0	1	0
1872	NM_001113384	1	chr8	guanine nucleotide binding protein, alpha o	0	0	0	1	0
1873	NM_001029937	1	chr11	SEC14-like 3	0	0	0	0	0
1874	NM_009068	1	chr13	receptor (TNFRSF)-interacting serine-threonine	0	0	0	0	0
1875	NM_001100465	0	chrX	reproductive homeobox 2H	0	0	0	-	0
1876	NM_001081657	0	chrX	hypothetical protein LOC546282	0	0	0	1	0
1877	NM_178689	1	chr19	hypothetical protein LOC226265	0	0	0	1	0
1878	NM_029062	1	chr1	hypothetical protein LOC74708	0	0	0	0	0
1879	NM_008279	1	chr7	mitogen-activated protein kinase kinase kinase	0	0	0	0	0
1880	NM_016774	1	chr10	ATP synthase, H+ transporting mitochondrial F1	0	0	0	0	0
1881	NM_026720	0	chr19	ankyrin repeat domain 13 family, member D	0	0	0	1	0
1882	NM_177733	1	chr4	E2F transcription factor 2	0	0	0	0	0
1884	NM_001013393	0	chr4	hypothetical protein LOC433719	0	0	0	-	0
1885	NM_008448	0	chr18	kinesin family member 5B	0	0	0	0	0
1886	NM_027430	1	chr1	brain protein 44	0	0	0	0	0
1887	NM_010095	1	chr14	early B-cell factor 2	0	0	0	0	0
1888	NM_138595	0	chr19	glycine decarboxylase	0	0	0	0	0
1889	NM_026661	1	chr2	hypothetical protein LOC68295	0	0	0	0	0
1890	NM_025298	1	chr7	sex-lethal interactor homolog	0	0	0	0	0
1891	NM_030561	1	chr17	cDNA sequence BC004004	0	0	0	0	0
1892	NM_133879	0	chr4	GLI-Kruppel family member HKR3	0	0	0	0	0
1893	NM_028314	0	chr12	hypothetical protein LOC72658	0	0	0	0	0
1894	NM_198599	0	chr16	MAP6 domain containing 1	0	0	0	-1	0
1895	NM_016802	1	chr9	ras homolog gene family, member A	0	0	0	0	-1
1896	NM_130905	0	chr8	Cd209e antigen	0	0	0	0	0
1897	NM_029556	1	chr14	citrate lyase beta like	0	0	0	0	-1
1898	NM_009020	1	chr2	recombination activating gene 2	0	0	0	0	0
1899	NM_001109905	0	chr2	staufen (RNA binding protein) homolog 1 isoform	0	0	0	0	0
1900	NM_177310	1	chr15	X-prolyl aminopeptidase (aminopeptidase P) 3,	0	0	0	0	0
1901	NM_008077	1	chr2	glutamic acid decarboxylase 1	0	0	0	0	0
1902	NM_181402	1	chr6	poly (ADP-ribose) polymerase family, member 11	1	0	0	0	0
1903	NM_020581	0	chr17	angiopoietin-like 4	0	0	0	0	0
1904	NM_009211	1	chr9	SWI/SNF related, matrix associated, actin	0	0	0	0	0
1905	NM_026960	1	chr15	gasdermin D	0	0	0	0	0
1906	NM_172682	0	chr3	hypothetical protein LOC229488	0	0	0	1	0
1907	NM_144872	1	chr19	echinoderm microtubule associated protein like	0	0	0	0	0
1908	NM_024270	0	chr13	MLN64 N-terminal homolog	0	0	0	0	0
1909	NM_009752	1	chr9	galactosidase, beta 1	1	0	0	1	0
1910	NM_205821	0	chr7	MAS-related GPR, member A6	0	0	0	1	0
1911	NM_133360	1	chr11	acetyl-Coenzyme A carboxylase alpha	0	0	0	0	0
1912	NM_153088	1	chr1	CTD (carboxy-terminal domain, RNA polymerase II,	0	0	0	0	0
1913	NM_027008	0	chr17	potassium channel tetramerisation domain	0	0	0	-1	0
1914	NM_024285	1	chr10	blood vessel epicardial substance	0	0	0	1	0
1915	NM_010252	0	chr5	gamma-aminobutyric acid A receptor, gamma 1	0	0	0	1	0
1916	NM_007983	1	chr4	Fas-associated factor 1	0	0	0	0	0
1917	NM_013486	0	chr3	CD2 antigen	1	0	0	0	0
1919	NM_029413	0	chrX	microrchidia 4	0	0	0	0	0
1920	NM_007431	0	chr4	alkaline phosphatase 2, liver precursor	0	0	0	0	0
1922	NM_027181	1	chrX	protein (peptidyl-prolyl cis/trans isomerase)	0	0	0	0	0
1923	NM_028736	1	chr10	glutamate receptor interacting protein 1 isoform	0	0	0	0	0
1924	NM_009107	1	chr1	retinoid X receptor gamma	0	0	0	1	0
1925	NM_029759	0	chr4	hypothetical protein LOC76824	0	0	0	1	0
1926	NM_181815	0	chr12	hypothetical protein LOC75216	1	0	0	0	0
1927	NM_001001885	0	chr19	transmembrane protein 151A	0	0	0	1	0
1928	NM_028944	0	chr9	hypoxia-inducible factor prolyl 4-hydroxylase	0	0	0	0	0
1929	NM_017383	1	chr6	contactin 6	0	0	0	0	0
1930	NM_013725	0	chr7	ribosomal protein S11	0	0	0	0	0
1931	NM_009909	1	chr1	interleukin 8 receptor beta	0	0	0	0	-1
1932	NM_001080712	0	chr4	uromodulin-like	0	0	0	0	0
1933	NM_009006	1	chr19	mitogen-activated protein kinase kinase kinase	0	0	0	0	0
1934	NM_007879	0	chr11	developmentally regulated GTP binding protein 1	0	0	0	0	0
1935	NM_027363	1	chr7	calcineurin B homologous protein 2	0	0	0	0	0
1936	NM_027597	1	chr12	hypothetical protein LOC70897	0	0	0	0	0
1937	NM_028494	0	chr3	hypothetical protein LOC73297	0	0	0	1	0
1938	NM_025517	0	chr3	RNA terminal phosphate cyclase domain 1	0	0	0	0	0
1939	NM_001079869	1	chr11	homeo box B3	0	0	0	0	0
1940	NM_001115010	0	chr5	lin-54 homolog	0	0	0	0	0
1941	NM_001081317	1	chr6	AN1, ubiquitin-like, homolog	0	0	0	0	0
1942	NM_001025192	1	chr16	coxsackievirus and adenovirus receptor isoform	0	0	0	0	0
1943	NM_134168	0	chr6	vomeronasal 1 receptor, C13	0	0	0	-1	0
1944	NM_019943	0	chr5	poly (A) polymerase beta (testis specific)	0	0	0	1	0
1945	NM_198411	1	chr12	formin, inverted	0	0	0	0	0
1946	NM_175245	0	chr14	hypothetical protein LOC76789	0	0	0	0	0
1947	NM_023729	0	chr6	ankyrin repeat, SAM and basic leucine zipper	0	0	0	0	0
1948	NM_015762	1	chr10	thioredoxin reductase 1 isoform 2	0	0	0	0	0
1949	NM_011369	0	chr8	Shc SH2-domain binding protein 1	0	0	0	0	0
1950	NM_146688	0	chr19	olfactory receptor 262	0	0	0	1	0
1951	NM_028477	0	chr13	prolactin family 8, subfamily a, member 1	0	0	0	1	0
1952	NM_029912	1	chr5	transmembrane protein 116	0	0	0	0	0
1953	NM_001013787	0	chr13	hypothetical protein LOC432736	0	0	0	0	0
1954	NM_030080	0	chr3	cAMP responsive element binding protein 3-like	0	0	0	-1	0
1955	NM_029303	0	chr13	profilin 3	0	0	0	0	0
1956	NM_001005358	1	chr17	hypothetical protein LOC449000	0	0	0	-1	0
1957	NM_145491	1	chr17	ras homolog gene family, member Q	0	0	1	0	0
1958	NM_026256	1	chr8	gonad specific ankyrin repeat protein isoform 1	0	0	0	1	0
1959	NM_019548	0	chrX	trophinin isoform 3	0	0	0	0	0
1960	NM_007384	0	chr11	amiloride-sensitive cation channel 1, neuronal	0	0	0	0	0
1961	NM_009921	0	chr9	cathelicidin antimicrobial peptide	0	0	0	0	0
1962	NM_008473	0	chr15	keratin complex 2, basic, gene 1	0	0	0	0	0
1963	NM_010935	1	chr18	neuropeptide Y receptor Y6	0	0	0	0	0
1964	NM_145569	0	chr6	methionine adenosyltransferase II, alpha	0	0	0	0	0
1965	NM_009694	0	chr17	apolipoprotein B editing complex 2	0	0	0	0	0
1966	NM_025412	0	chr15	pyrroline-5-carboxylate reductase-like	0	0	0	0	0
1967	NM_009939	0	chr2	COP9 (constitutive photomorphogenic) homolog,	0	0	0	0	0
1968	NM_009065	0	chr18	Ras-like without CAAX 2	0	0	0	0	0
1969	NM_175383	1	chr19	beta-1,3-N-acetylglucosaminyltransferase bGnT-6	0	0	0	0	0
1970	NM_175204	1	chr14	proteasome (prosome, macropain) subunit, beta	0	0	0	0	0
1971	NM_007603	0	chrX	calpain 6	0	0	0	0	0
1972	NM_008577	0	chr19	solute carrier family 3 (activators of dibasic	0	0	0	0	0
1973	NM_009504	0	chr15	vitamin D receptor	0	0	0	0	0
1974	NM_028333	1	chr1	angiopoietin-like 1	0	0	0	0	0
1975	NM_178802	0	chr11	tripartite motif-containing 65	0	0	0	0	0
1976	NM_009331	0	chr11	transcription factor 7, T-cell specific	0	0	0	-1	1
1977	NM_176836	1	chr9	hypothetical protein LOC72826	0	0	0	0	0
1978	NM_020030	1	chr10	retinoic acid early transcript delta	0	0	0	-1	0
1979	NM_133883	0	chr4	ecto ADP-ribosylhydrolase	0	0	0	0	0
1980	NM_028037	0	chr5	acyl-Coenzyme A dehydrogenase family, member 10	0	0	0	0	0
1981	NM_008360	1	chr9	interleukin 18	0	0	0	0	0
1982	NM_146661	1	chr2	olfactory receptor 1112	0	0	0	0	0
1983	NM_019458	1	chr7	Paf1, RNA polymerase II associated factor,	0	0	0	0	0
1984	NM_009712	1	chr13	arylsulfatase B	0	0	0	0	-1
1985	NM_178045	0	chr6	Ras association (RalGDS/AF-6) domain family	0	0	0	0	-1
1986	NM_026270	1	chr7	AKT1 substrate 1 (proline-rich)	0	0	0	0	0
1987	NM_013822	0	chr2	jagged 1	0	0	0	1	1
1988	NM_008342	1	chr1	insulin-like growth factor binding protein 2	0	0	0	0	0
1989	NM_001111044	0	chr7	serine (or cysteine) proteinase inhibitor, clade	0	0	0	0	0
1990	NM_009288	1	chr11	serine/threonine kinase 10	0	0	0	0	0
1991	NM_010810	1	chr9	matrix metallopeptidase 7	0	0	0	1	0
1992	NM_134109	1	chr16	immunoglobulin-like domain containing receptor	0	0	0	0	0
1993	NM_147095	1	chr7	olfactory receptor 676	0	0	0	-1	0
1994	NM_009151	0	chr5	selectin P ligand	0	0	0	0	0
1995	NM_009352	1	chr1	telomeric repeat binding factor 1	0	0	0	0	0
1996	NM_001040137	0	chr7	hypothetical protein LOC67983 isoform 2	0	0	0	-1	0
1997	NM_029956	0	chr5	methylmalonic aciduria (cobalamin deficiency)	0	0	0	0	0
1998	NM_011087	0	chr7	paired-Ig-like receptor A1	0	0	0	1	0
1999	NM_001077507	1	chr2	GNAS complex locus isoform f	0	0	0	0	0
2000	NM_133350	1	chr5	APC-binding protein EB2	0	0	0	0	0
2001	NM_198326	1	chr2	p47 protein	0	0	0	0	0
2002	NM_008302	0	chr17	heat shock protein 1, beta	0	0	0	0	0
2003	NM_001018019	1	chr5	glutaredoxin cysteine-rich 1 protein	0	0	0	1	0
2004	NM_145381	0	chr1	lactamase, beta 2	0	0	0	0	0
2005	NM_001081423	1	chr12	tubulin tyrosine ligase-like family, member 5	0	0	0	0	0
2006	NM_178721	0	chr16	immunoglobulin superfamily, member 4D	0	0	0	0	0
2007	NM_001042523	1	chr10	thioredoxin reductase 1 isoform 1	0	0	0	0	0
2008	NM_001104537	1	chr10	vomeronasal receptor Vmn2r83	0	0	0	0	0
2009	NM_001099917	1	chr10	hypothetical protein LOC72273	0	0	0	0	0
2010	NM_172752	1	chr8	sorbin and SH3 domain containing 2	0	0	0	0	0
2011	NM_009889	1	chr4	glycoprotein hormones, alpha subunit	0	0	0	1	0
2012	NM_145938	0	chr13	ribonuclease P 40kDa subunit	0	0	0	0	0
2013	NM_016902	0	chr2	nephronophthisis 1 (juvenile) homolog	0	0	0	0	0
2014	NM_008599	0	chr5	chemokine (C-X-C motif) ligand 9	0	0	0	1	0
2015	NM_001039219	1	chr1	hypothetical protein LOC619597	0	0	0	0	0
2016	NM_144521	0	chr11	hypothetical protein LOC67826	0	0	0	1	0
2017	NM_010392	1	chr17	histocompatibility 2, Q region locus 2	0	0	0	0	0
2018	NM_178693	1	chr2	coenzyme Q4 homolog	0	0	0	-1	0
2019	NM_010893	1	chr17	neuraminidase 1	0	0	0	0	0
2020	NM_001013776	0	chr9	hypothetical protein LOC382106	0	0	0	0	0
2021	NM_177657	0	chr2	hypothetical protein LOC228846	0	0	0	0	0
2022	NM_008510	0	chr1	chemokine (C motif) ligand 1	0	0	0	0	0
2023	NM_146563	0	chr9	olfactory receptor 18	0	0	0	-1	0
2024	NM_019665	0	chr16	ADP-ribosylation factor-like 6	0	0	0	-1	0
2025	NM_177723	1	chr1	V-set and immunoglobulin domain containing 8	0	0	0	0	0
2026	NM_021607	0	chr1	nicastrin	0	0	0	0	0
2027	NM_016858	1	chr3	RAB33B, member of RAS oncogene family	0	0	0	0	0
2028	NM_001037745	0	chr8	zinc finger protein 791	0	0	0	0	0
2029	NM_008139	1	chr19	guanine nucleotide binding protein, alpha q	0	0	0	0	-1
2030	NM_199449	1	chr15	zinc fingers and homeoboxes protein 2	0	0	0	0	0
2031	NM_133194	1	chrX	sex comb on midleg-like 2	0	0	0	0	0
2032	NM_033608	1	chr1	immunoglobulin superfamily, member 9	0	0	0	0	0
2034	NM_028713	0	chr1	raftlin family member 2	0	0	0	0	0
2035	NM_001099688	1	chr11	F-box protein 39	0	0	0	-1	0
2036	NM_030690	0	chr15	ankycorbin	0	0	0	0	0
2037	NM_008277	0	chr5	4-hydroxyphenylpyruvic acid dioxygenase	0	1	0	1	0
2038	NM_001005868	0	chr13	Erbb2 interacting protein isoform 1	0	0	0	0	0
2039	NM_023146	0	chr11	RAN binding protein 17	0	0	0	0	0
2040	NM_027671	0	chr1	syntrophin, gamma 1	0	0	0	0	0
2041	NM_001105072	1	chr7	vomeronasal 2, receptor 40	0	0	0	-	0
2042	NM_026017	1	chr11	Dullard homolog	0	0	0	0	0
[truncated: 19,036 more rows]

## Sheet: Acount
	A	ID
	B	RefSeq ID
	C	Transcription direction	0; - 1; +
	D	Chromosome number
	E	Gene name
	F	GATA3 binding	0; GATA3 binding is not detected 1; GATA3 binding is detected
	G	Expression in Th2-1st (GATA3/Control siRNA)	-1; <0.5 0; 0.5-2 1; 2<
	H	Expression in Th2-4th (GATA3/Control siRNA)	-1; <0.5 0; 0.5-2 1; 2<
	I	H3K9 Acetylation Th2/Th1 ratio	-1; <1/1.5 0; 1/1.5-1.5 1; 1.5<
	J	Expression Th2/Th1 ratio	-1; <0.5 0; 0.5-2 1; 2<
